# Supplementary material for: Comparative analysis of Salmonella susceptibility and tolerance to the biocide chlorhexidine identifies a complex cellular defense network
Source: Front Microbiol. 2014 Aug 1;5:373. doi: 10.3389/fmicb.2014.00373 (PMC4117984; doi:10.3389/fmicb.2014.00373)
Supplement: Figure S1 — (A) Comparative respiration of ST24WT, and the chlorhexidine tolerant mutant, ST24CHX, on PM plates 1–10, containing energy sources and osmolytes. Substrates where a significant difference in the respiration between ST24WT and ST24CHX was recorded are indicated with arrows and details are provided in Table S6. (B) Comparative respiration of ST24WT and the chlorhexidine tolerant mutant, ST24CHX, on PM plates 11–20, containing antimicrobial compounds. Compounds where a significant difference in the respiration between ST24WT and ST24CHX were recorded, indicating a possible alteration in susceptibility, are indicated with arrows and details are provided in Table S6. [file DataSheet1.ZIP › Datasheet/Table S1.XLS]

## Sheet: Table_S1
Gene	Fc*	Name	Description	Functional Category	p-Value	STM Identifier
Up-regulated in ST24WT following exposure to chlorhexidine
astA	2.124	arginine succinyltransferase	the first enzyme in the arginine succinyltransferase (AST) pathway for the catabolism of arginine	Amino acid/ peptide transport/ metabolism	0.00560417	STM1304
astD	2.003	succinylglutamic semialdehyde dehydrogenase	aldehyde dehydrogenase with broad substrate specificity	Amino acid/ peptide transport/ metabolism, Energy production	0.0438348	STM1305
gabD	2.758	succinate-semialdehyde dehydrogenase I	catalyses the formation of succinate from succinate semialdehyde	Amino acid/ peptide transport/ metabolism, Energy production	0.0287969	STM2791
gabT	2.055	4-aminobutyrate aminotransferase	catalyses the formation of succinate semialdehyde and glutamate from 4-aminobutanoate and 2-oxoglutarate	Amino acid/ peptide transport/ metabolism	0.019209	STM2792
glpB	2.378	anaerobic glycerol-3-phosphate dehydrogenase subunit B	catalyses the formation of dihydroxyacetone from glycerol 3-phosphate; part of GlpABC complex	Amino acid/ peptide transport/ metabolism, Anaerobic metabolism	0.0104825	STM2285
gltB	2.002	glutamate synthase subunit alpha	catalyses the formation of glutamate from glutamine and alpha-ketoglutarate	Amino acid/ peptide transport/ metabolism	0.0113041	STM3330
gshB	2.13	glutathione synthetase	catalyses the second step in the glutathione biosynthesis pathway	Amino acid/ peptide transport/ metabolism	0.034095	STM3095
hpaD	2.127	3, 4-dihydroxyphenylacetate 2,3-dioxygenase	catalyses the conversion of 3,4-dihydroxyphenylacetate + O2 to 2-hydroxy-5-carboxymethylmuconate semialdehyde; 4-hydroxyphenylacetate catabolism, tyrosine metabolism	Amino acid/ peptide transport/ metabolism	0.016075	STM1103
pmbA	4.327	peptidase PmbA	protease involved in proteolytic processing of the antibiotic Microcin B17 and in sensitivity to the DNA gyrase inhibitor LetD	Amino acid/ peptide transport/ metabolism	0.0321438
sapC	2.148	peptide transport system permease protein	peptide transport system permease protein SapC; ABC superfamily membrane protein	Amino acid/ peptide transport/ metabolism, Transport/ permeability	0.00420555	STM1694
thrC	2.002	threonine synthase	catalyses the formation of L-threonine from O-phospho-L-homoserine	Amino acid/ peptide transport/ metabolism	0.0112895	STM0004
trpC	2.167	bifunctional indole-3-glycerol phosphate synthase/phosphoribosylanthranilate isomerase	functions in tryptophan biosynthesis pathway; phosphoribosylanthranilate is rearranged to carboxyphenylaminodeoxyribulosephosphate which is then closed to form indole-3-glycerol phosphate	Amino acid/ peptide transport/ metabolism	0.0117576	STM1725
SL2642	3.886	putative phage tail protein	similar to genes in phage phiCTX	Bacteriophage	0.0443406	-
eda	2.246	keto-hydroxyglutarate-aldolase/keto-deoxy- phosphogluconate aldolase	catalyses the formation of pyruvate and glyoxylate from 4-hydroxy-2-oxoglutarate	Carbohydrate metabolism	0.00540499	STM1884
fruK	2.051	1-phosphofructokinase	converts fructose-1-phosphate and ATP to fructose 1, 6-bisphosphate and ADP	Carbohydrate metabolism	0.0118413	STM2205
galT	2.04	galactose-1-phosphate uridylyltransferase	catalyses the interconversion of UDP-galactose and galactose-1-P with UDP-galactose and glucose-1-P	Carbohydrate metabolism, Energy production	0.009525	STM0775
lldR	2.142	DNA-binding transcriptional repressor LldR	represses the lctPRD operon	Carbohydrate metabolism, Regulation	0.0247472	STM3693
treF	2.073	trehalase	cytoplasmic; catalyses the hydrolysis of trehalose to glucose	Carbohydrate metabolism	0.0127878	STM3603
bcsZ	2.277	endo-1, 4-D-glucanase	catalyses the hydrolysis of 1,4-beta-D-glucosidic linkages in cellulose,-lichenin and cereal beta-D-glucans	Cell wall biogenesis	0.0119363	STM3617
murD	2.259	UDP-N-acetylmuramoyl-L-alanyl-D-glutamate synthetase	UDP-N-acetylmuramoylalanine-D-glutamate ligase	Cell wall biogenesis	0.0113337	STM0126
murG	2.229	N-acetylglucosaminyl transferase	N-acetylglucosaminyl transferase responsible for the final intracellular step of peptidoglycan subunit assembly	Cell wall biogenesis	0.0090786	STM0128
yfbG	2.21	bifunctional UDP-glucuronic acid decarboxylase/UDP-4-amino-4-deoxy-L-arabinose formyltransferase	hypothetical lipopolysaccharide modification protein; bifunctional polymyxin resistance arnA protein; catalyses the decarboxylation of UDP-glucuronic acid to UDP-4-keto-arabinose and the addition of a formyl group to UDP-4-amino-4-deoxy-L-arabinose to form UDP-L-4-formamido-arabinose;	Cell wall biogenesis, Drug transport & metabolism	0.0136841	STM2299
cbiC	2.104	precorrin-8X methylmutase	catalyses the interconversion of precorrin-8X and cobyrinic acid	Cofactor metabolism	0.00637087	STM2033
cbiE	2.452	cobalt-precorrin-6Y C(5)-methyltransferase	catalyses the methylation of C-5 in cobalt-precorrin-6Y to form cobalt-precorrin-7W-a	Cofactor metabolism	0.00540499	STM2031
cbiG	2.4	cobalamin biosynthesis protein CbiG	catalyses the formation of cobalt-precorrin 4 from cobalt-precorrin 3	Cofactor metabolism	0.0159273	STM2028
cbiH	2.038	precorrin-3B C17-methyltransferase	catalyses the formation of precorrin-4 from precorrin-3B and S-adenosyl-L-methionine	Cofactor metabolism	0.0198109	STM2027
cbiK	2.567	vitamin B12 biosynthetic protein	cobalt chelatase	Cofactor metabolism	0.00403079	STM2025
cbiL	2.325	cobalt-precorrin-2 C(20)-methyltransferase	catalyses the formation of precorrin-3A from precorrin-2	Cofactor metabolism	0.0108059	STM2024
folC	3.379	bifunctional folylpolyglutamate synthase/ dihydrofolate synthase	similar to E. coli dihydrofolate:folylpolyglutamate synthetase; dihydrofolate synthetase; formylTHF polyglutamate synthase activity	Cofactor metabolism	0.0035781	STM2365
hemX	2.101	putative uroporphyrinogen III C-methyltransferase	similar to E. coli uroporphyrinogen III methylase; uroporphyrinogen III C-methyltransferase	Cofactor metabolism	0.0129517	STM3936
menF	2.179	menaquinone-specific isochorismate synthase	synthesizes isochorismate acid from chorismate	Cofactor metabolism	0.00762068	STM2310
thiJ	2.204	hypothetical protein	4-methyl-5(B-hydroxyethyl)-thiazole monophosphate biosynthesis enzyme	Cofactor metabolism	0.0352113	STM0433
thiM	2.144	hydroxyethylthiazole kinase	catalyses the formation of 4-methyl-5-(2-phosphoethyl)-thiazole and ADP from 4-methyl-5-(2-hydroxyethyl)-thiazole and ATP	Cofactor metabolism	0.0126356	STM2147
ubiC	2.045	chorismate pyruvate lyase	catalyses the formation of 4-hydroxybenzoate from chorismate	Cofactor metabolism	0.0423332	STM4233
ubiH	2.359	2-octaprenyl-6-methoxyphenyl hydroxylase	oxygenase that introduces the hydroxyl group at carbon four of 2-octaprenyl-6-methoxyphenol resulting in the formation of 2-octaprenyl-6-methoxy-1,4-benzoquinone	Cofactor metabolism	0.0115814	STM3057
ftsK	2.108	DNA translocase FtsK	DNA-binding membrane protein required for chromosome resolution and partitioning	Replication	0.00794871	STM0960
holC	2.054	DNA polymerase III subunit chi	binds to single-strand binding (SSB) protein and acts as a bridge between the DnaX clamp loader complex and the SSB	Replication	0.00855367	STM4476.S
iciA	2.151	chromosome replication initiation inhibitor protein	specific inhibitor of chromosomal initiation of replication in vitro	Replication	0.0443616	STM3064
mukB	2.266	cell division protein MukB	SMC (structural maintenance of chromosomes) family of proteins	Replication	0.00592625	STM0994
fdhF	2.201	formate dehydrogenase	Conversion of formic acid to hydrogen and carbon dioxide under anaerobic conditions	Energy production, Anaerobic metabolism	0.00392211	STM4285
hycG	2.077	hydrogenase	formate hydrogenlyase subunit 7	Energy production	0.00642875	STM2847
mdaA	2.161	nitroreductase A	NADPH-dependent; oxygen-insensitive; catalyses the reduction of nitroaromatic compounds	Energy production	0.0197744	STM0874
cheR	2.369	chemotaxis methyltransferase CheR	methylates the MCP	Flagella and chemotaxis, Regulation	0.00380673	STM1918
cueR	2.015	DNA-binding transcriptional regulator CueR	activator of copper-responsive regulon genes	Inorganic ion transport and metabolism, Regulation	0.0308762	STM0499
iroB	2.64	putative glycosyl transferase	related to UDP-glucuronosyltransferase	Inorganic ion transport and metabolism, carbohydrate metabolism	0.00338307	STM2773
iroC	7.998	putative ABC transporter protein	similar to E. coli ATP-binding transport protein	Inorganic ion transport and metabolism	0.00782091	STM2774
iroE	10.8	putative hydrolase	alpha/beta superfamily	Inorganic ion transport and metabolism	0.00280581	STM2776
nikR	2.085	nickel responsive regulator	Inhibits transcription at high concentrations of nickel	Inorganic ion transport and metabolism, Regulation	0.0121838	STM3584
accD	2.069	acetyl-CoA carboxylase subunit beta	catalyses the carboxylation of acetyl-CoA to malonyl-CoA	Lipid metabolism	0.00663785	STM2366
yfbB	2.062	acyl-CoA thioester hydrolase YfbB	catalyses the hydrolysis of the thioester bond in palmitoyl-CoA	Lipid metabolism	0.0119495	STM2308
apaH	2.066	diadenosine tetraphosphatase	hydrolyzes P(1),P(4)-bis(5'-adenosyl) tetraphosphate to form 2 ADP	Nucleotide metabolism	0.00646118	STM0088
cyaA	2.019	adenylate cyclase	catalyses transfer of adenylyl group of ATP from pyrophosphate to the 3'-hydroxyl group to form cyclic AMP	Nucleotide metabolism	0.0108764	STM3939
purK	2.078	phosphoribosylaminoimidazole carboxylase ATPase subunit	With PurE catalyses the conversion of aminoimidazole ribonucleotide to carboxyaminoimidazole ribonucleotide in the de novo purine nucleotide biosynthetic pathway	Nucleotide metabolism	0.00527694	STM0533
tdk	2.006	thymidylate kinase	catalyses the reversible phosphoryl transfer from adenosine triphosphate (ATP) to thymidine monophosphate (dTMP) to form thymidine diphosphate (dTDP)	Nucleotide metabolism	0.00473098	STM1200
yhbL	2.026	isoprenoid biosynthesis protein	isoprenoid biosynthesis protein with amidotransferase-like domain; similar to E. coli sigma cross-reacting protein 27A	Other	0.0152973	STM3327
yigB	2.237	flavin mononucleotide phosphatase	flavin mononucleotide metabolism; member of the haloacid dehalogenase (HAD)-like hydrolases superfamily of protein; unknown function	Other	0.00530132	STM3950
srlR	2.193	DNA-bindng transcriptional repressor SrlR	regulates genes involved in glucitol utilization	Regulation, Carbohydrate metabolism	0.0156187	STM2837
yhdA	2.159	regulatory protein CsrD	regulates the degradation of the small RNAs CsrB and CsrC	Regulation	0.0133386	STM3375
dinF	2.053	DNA-damage-inducible SOS response protein	similar to E. coli DNA-damage-inducible protein F; induced by UV and mitomycin C; SOS and lexA regulon	Stress responce	0.0127123	STM4238
mfd	2.144	transcription-repair coupling factor	similar to E. coli transcription-repair coupling factor; mutation frequency decline; results in preferential repair of transcribed DNA	Stress responce	0.00515102	STM1216
uvrD	2.363	DNA-dependent helicase II	unwinds DNA duplexes with 3' to 5' polarity with respect to the bound strand and initiates unwinding most effectively when a single-stranded region is present	Stress responce	0.00860372	STM3951
xni	2.199	exonuclease IX	has 3'-5' exonuclease activity that preferentially acts on ssDNA	Stress responce	0.0105092	STM2972
hisP	2.244	histidine transport protein	histidine/lysine/arginine/ornithine transporter subunit; ABC superfamily ATP-binding protein	Transport/ Permeability, Amino acid/ peptide transport/ metabolism	0.022266	STM2351
leuS	2.125	leucyl-tRNA synthetase	leucine-tRNA ligase	Transcription, ribosome structure and Transilation	0.0241392	STM0648
prfA	2.716	peptide chain release factor 1	recognizes the termination signals UAG and UAA during protein translation a specificity which is dependent on amino acid residues residing in loops of the L-shaped tRNA-like molecule of RF1	Transcription, ribosome structure and Transilation	0.00526121	STM1776
proS	2.198	prolyl-tRNA synthetase	catalyses the formation of prolyl-tRNA(Pro) from proline and tRNA(Pro)	Transcription, ribosome structure and Transilation	0.00669707	STM0242
STM2752	11.21	putative glucitol-specific PTS enzyme III	similar to E. coli PTS system glucitol/sorbitol-specific IIB component and second of two IIC components	Transport/ Permeability, Carbohydrate metabolism	0.00162934	STM2752
yaeJ	2.055	hypothetical protein	putative-tRNA hydrolase domain	Transcription, ribosome structure and Transilation	0.00797173	STM0240
STM1123	2.201	putative periplasmic protein	Unknown	Unknown	0.0120003	STM1123
STM3604	2.298	putative inner membrane protein	Unknown	Unknown	0.0308949	STM3604
STM4442	2.337	putative cytoplasmic protein	Unknown	Unknown	0.00408334	STM4442
STM4443	2.131	putative inner membrane protein	Unknown	Unknown	0.00849534	STM4443
yacC	2.236	putative periplasmic protein	Unknown	Unknown	0.00666646	STM0167
ybhB	2.096	putative kinase inhibitor protein	Unknown	Unknown	0.0353494	STM0792
ycfM	2.039	putative outer membrane lipoprotein	Unknown	Unknown	0.0136449	STM1207
ygaF	2.319	hypothetical protein	Unknown	Unknown	0.00953593	STM2790
yggL	2.135	hypothetical protein	Unknown	Unknown	0.0253588	STM3108
ygiB	2.05	hypothetical protein	Unknown	Unknown	0.0296238	STM3187
yhhA	2.074	hypothetical protein	Unknown	Unknown	0.0116039	STM3552
yiiL	2.083	putative cytoplasmic protein	Unknown	Unknown	0.00469831	STM4043
ypfI	2.487	putative acetyltransferase	Unknown	Unknown	0.0110629	STM2485
Down-regulated in ST24WT following exposure to chlorhexidine
STM0329	0.484	isopropylmalate isomerase large subunit	dehydratase component, catalyses the isomerization between 2-isopropylmalate and 3-isopropylmalate	Amino acid/ peptide transport/ metabolism	0.0221265	STM0329
STM2196	0.429	putative L-serine dehydratase	hypothetical L-serine dehydratase; similar to E. coli L-serine deaminase	Amino acid/ peptide transport/ metabolism	0.0133524	STM2196
STM3117	0.211	putative lactoylglutathione lyase	conserved hypothetical protein	Amino acid/ peptide transport/ metabolism	0.00518487	STM3117
yaeD	0.5	D,D-heptose 1,7-bisphosphate phosphatase	converts the D-glycero-beta-D-manno-heptose 1,7-bisphosphate intermediate into D-glycero-beta-D-manno-heptose 1-phosphate	Amino acid/ peptide transport/ metabolism	0.0107496	STM0248
SL1934	0.366	predicted bacteriophage protein	predicted bacteriophage protein	Bacteriophage	0.0189362	-
SL1962	0.194	predicted bacteriophage protein	predicted bacteriophage protein	Bacteriophage	0.00057085	-
SL1967	0.321	predicted bacteriophage protein	predicted bacteriophage protein	Bacteriophage	0.00177422	STM0898
SL2643	0.262	late control-like protein	similar to late control protein in phage	Bacteriophage	0.000294609	-
SL2716	0.397	predicted bacteriophage protein	bacteriophage polarity suppression protein	Bacteriophage	0.0282558	-
STM1037	0.387	minor tail protein	predicted bacteriophage protein	Bacteriophage	0.0119421	STM1037
STM1045	0.447	minor tail protein	predicted bacteriophage protein	Bacteriophage	0.0074698	STM1045
STM1869	0.315	phage-tail assembly-like protein	predicted bacteriophage protein	Bacteriophage	0.00391707	STM1869
STM2609	0.377	DNA packaging-like protein	similar to DNA packaging protein Nu1 of phage 21	Bacteriophage	0.00324335	STM2609
STM2617	0.427	antiterminator-like protein	similar to antiterminator Q	Bacteriophage	0.0021464	STM2617
STM2632	0.425	exodeoxyribonuclease	similar to exodeoxyribonuclease VIII	Bacteriophage	0.00200537	STM2632
STM2706	0.103	phage tail-like protein	similar to tail fiber protein in phage P2	Bacteriophage	0.00475961	STM2706
STM2707	0.274	phage tail-like protein	similar to tail fiber protein gpH from phage P2	Bacteriophage	0.00150673	STM2707
STM2711	0.487	phage tail-like protein	similar to gpS for completion of tail from phage P2	Bacteriophage	0.0270566	STM2711
STM2718	0.164	head completion-like protein	similar to gpQ from phage 186	Bacteriophage	0.0035781	STM2718
STM2722	0.316	terminase-like protein	probable terminase subunit	Bacteriophage	0.00057085	STM2722
STM2729	0.481	hypothetical protein	similar to retron in E. coli	Bacteriophage	0.000214496	STM2729
STM2732	0.163	hypothetical protein	similar to protein in phage 186	Bacteriophage	0.00152754	STM2732
STM2733	0.209	hypothetical protein	similar to E. coli retron Ec67 12.8 kDa protein	Bacteriophage	0.00129472	STM2733
STM2736	0.387	hypothetical protein	similar to retron in E coli and to protein cII of phages	Bacteriophage	0.022215	STM2736
STM2738	0.171	hypothetical protein	similar to 21.9 kDa protein from E. coli retron Ec67	Bacteriophage	0.0034647	STM2738
STM4203	0.266	putative phage baseplate protein	predicted bacteriophage protein	Bacteriophage	0.00152754	STM4203
kduI	0.475	5-keto-4-deoxyuronate isomerase	catalyses the interconversion of 4-deoxy-L-threo-5-hexosulose uronate to 3-deoxy-D-glycero-2,5-hexodiulosonate	Carbohydrate metabolism	0.0044866	STM3018
lyxK	0.45	L-xylulose kinase	similar to E. coli L-xylulose kinase	Carbohydrate metabolism	0.00152754	STM3674
STM1129	0.434	N-acetylmannosamine-6-phosphate 2-epimerase	converts N-acetylmannosamine-6-phosphate to N-acetylglucosamine-6-phosphate	Carbohydrate metabolism	0.0024406	STM1129
STM1560	0.431	putative alpha amylase	1,4-alpha-glucan branching enzyme	Carbohydrate metabolism	0.00859444	STM1560
ybeJ	0.469	putative xylanase/chitin deacetylase	conserved hypothetical protein	Carbohydrate metabolism	0.00274902	STM0303
rfbF	0.468	glucose-1-phosphate cytidylyltransferase	glucose-1-phosphate cytidylyltransferase	Cell wall biogenesis	0.00417331	STM2092
rfbH	0.433	CDP-6-deoxy-D-xylo-4-hexulose-3-dehydrase	lipopolysaccharide biosynthesis protein	Cell wall biogenesis	0.00283908	STM2090
rfbU	0.487	mannosyl transferase	putative glycosyltransferase; mannosyl transferase	Cell wall biogenesis	0.00806029	STM2086
wcaF	0.485	putative colanic acid biosynthesis acetyltransferase WcaF	acetyltransferase believed to catalyze the addition of the acetyl group that is attached through an O linkage to the first fucosyl residue of the colanic acid repetitive unit (E unit)	Cell wall biogenesis	0.0113626	STM2110
wcaJ	0.375	putative UDP-glucose lipid carrier transferase	glucose-1-phosphate transferase responsible for the addition of the first glucose-1-phosphate from UDP-glucose to the lipid carrier undecaprenyl phosphate in the biosynthesis of colanic acid	Cell wall biogenesis	0.00175066	STM2103
nadE	0.434	NAD synthetase	catalyses the formation of nicotinamide adenine dinucleotide (NAD) from nicotinic acid adenine dinucleotide (NAAD) using either ammonia or glutamine as the amide donor and ATP	Cofactor metabolism	0.00240909	STM1310
pdxA	0.407	4-hydroxythreonine-4-phosphate dehydrogenase 2	catalyses oxidation of 4-(phosphohydroxy)-L-threonine into 2-amino-3-oxo-4-(phosphohydroxy)butyric acid which decarboxylates to form 1-amino-3-(phosphohydroxy)propan-2-one (3-amino-2-oxopropyl phosphate). Vit B6	Cofactor metabolism	0.00403079	STM0163
STM1546	0.219	hypothetical protein	similar to E. coli 3-(3-hydroxyphenyl)propionate hydroxylase	Cofactor metabolism	0.00283908	STM1546
aadA	0.483	aminoglycoside resistance protein	streptomycin 3'-adenyltransferase	Drug transport & metabolism	0.00613092	STM1264
acrE	0.497	acriflavine resistance protein E precursor	component of AcrEF-TolC efflux system	Drug transport & metabolism	0.00973326	STM3390
ydhE	0.373	multidrug efflux protein	NorM; MdtK; functions as a Na(+)/drug antiporter	Drug transport & metabolism	0.0111575	STM1425
citD2	0.347	citrate lyase subunit gamma	acyl carrier protein; with CitE and CitF catalyses the formation of oxaloacetate from citrate	Energy production	0.0292342	STM0059
fdnG	0.491	formate dehydorgenase-N alpha subunit	Conversion of formic acid to hydrogen and carbon dioxide under anaerobic conditions	Energy production, Anaerobic	0.00900039	STM1570
fdnH	0.352	formate dehydrogenase-N beta subunit	Conversion of formic acid to hydrogen and carbon dioxide under anaerobic conditions	Energy production, Anaerobic	0.0084972	STM1569
gldA	0.311	glycerol dehydrogenase	forms dimers and octamers; involved in conversion of glycerol to dihydroxy-acetone	Energy production, Anaerobic	0.00478259	STM4108
hyaA	0.475	hydrogenase-1 small subunit	hydrogenase-1 small subunit	Energy production, Anaerobic	0.00441827	STM1786
napD	0.204	assembly protein for periplasmic nitrate reductase	nitrate reductase reduces nitrite to nitrate	Energy production, Anaerobic	0.000397496	STM2260
STM1002	0.352	diaminopropionate ammonia-lyase	catalyses the formation of pyruvate from 2, 3-diaminopropionate	Energy production	0.00480046	STM1002
flgM	0.255	anti-sigma28 factor FlgM	negative regulator of flagellin synthesis (anti-sigma factor); regulates the flagellar specific sigma 28 transcription factor	Flagella and chemotaxis, surface structures	0.000878414	STM1172
scsD	0.338	suppression of copper sensitivity protein	secreted protein, suppressor for copper-sensitivity D	Inorganic ion transport and metabolism	0.0022513	STM1116
allB	0.359	allantoinase	plays a crucial role on both purine and pyrimidine metabolism	Nucleotide metabolism	0.0387054	STM0523
nrdF	0.458	ribonucleotide-diphosphate reductase subunit beta	catalyses the rate-limiting step in dNTP synthesis; converts nucleotides to deoxynucleotides; forms a homodimer and then a multimeric complex with NrdE	Nucleotide metabolism	0.00481082	STM2808
purT	0.481	phosphoribosylglycinamide formyltransferase 2	non-folate utilizing enzyme, catalyses the production of beta-formyl glycinamide ribonucleotide from formate, ATP, and beta-GAR and a side reaction producing acetyl phosphate and ADP from acetate and ATP; involved in de novo purine biosynthesis	Nucleotide metabolism	0.021065	STM1883
dkgB	0.449	2, 5-diketo-D-gluconate reductase B	catalyses the reduction of 2,5-diketo-D-gluconic acid to 2-keto-L-gulonic acid	Other	0.0102686	STM0255
SL3721	0.407	putative transposase	putative transposase	Other	0.00684477	STM1172
STM1678	0.495	putative 2'-hydroxyisoflavone reductase	hypothetical oxidoreductase	Other	0.0143554	STM1678
marT	0.45	putative transcriptional regulator	putative transcriptional regulator MarT	Regulators, Virluence	0.00815965	STM3759.S
STM1547	0.377	putative transcriptional regulator	putatuive regulator of the marR-family	Regulators	0.00248661	STM1547
yieP	0.43	putative regulatory protein	putatuive regulator of the GntR family	Regulators	0.00472831	STM3888
yifA	0.492	transcriptional regulator HdfR	hypothetical regulatory protein	Regulators	0.00198635	STM3897
IsrF	0.391	IcsF	small RNA; experimentally verified	sRNA	0.00686923	-
csgB	0.477	curlin minor subunit	functions as a nucleator in the assembly of curli (coiled surface structures) on the cell surface	Surface structures	0.00481135	STM1143
csgG	0.365	putative curli operon transcriptional regulator	putative curli operon transcriptional regulator	Surface structures, Cell wall biogenesis	0.0162574	STM1139
ppdD	0.429	putative major pilin subunit	similar to E. coli prepilin peptidase dependent protein; competence gene-DNA binding and transport	Surface structures	0.00816389	STM0144
stbA	0.47	putative fimbrial major subunit	similar to E. coli major type 1 subunit fimbrin	Surface structures	0.00274902	STM0340
stfA	0.385	putative fimbrial subunit	major fimbrial subunit stfa (hypothetical fimbrial subunit)	Surface structures	0.00669852	STM0195
sthD	0.404	putative fimbrial subunit	similar to E. coli fimbrial morphology	Surface structures	0.00407584	STM4592
torD	0.317	chaperone protein TorD	TorD; involved in the biogenesis of torA; acts on torA before the insertion of the molybdenum cofactor	Stress responce	0.00213402	STM3821
parC	0.365	DNA topoisomerase IV subunit A	decatenates newly replicated chromosomal DNA and relaxes positive and negative DNA supercoiling	Transcription, ribosome structure & transilation	0.00316358	STM3174
rplB	0.434	50S ribosomal protein L2	one of the primary rRNA-binding proteins; required for association of the 30S and 50S subunits to form the 70S ribosome, for tRNA binding and peptide bond formation	Transcription, ribosome structure & transilation	0.0024158	STM3437
rplE	0.436	50S ribosomal protein L5	part of 50S and 5S/L5/L18/L25 subcomplex; contacts 5S rRNA and P site tRNA; forms a bridge to the 30S subunit in the ribosome by binding to S13	Transcription, ribosome structure & transilation	0.00614618	STM3428
rplN	0.492	50S ribosomal protein L14	binds to the 23S rRNA between the centers for peptidyl transferase and GTPase	Transcription, ribosome structure & transilation	0.00349112	STM3430
rplO	0.401	50S ribosomal protein L15	late assembly protein	Transcription, ribosome structure & transilation	0.00518487	STM3421
rplQ	0.464	50S ribosomal protein L17	a component of the macrolide binding site in the peptidyl transferase center	Transcription, ribosome structure & transilation	0.00861547	STM3414
rplW	0.464	50S ribosomal protein L23	binds third domain of 23S rRNA and protein L29; part of exit tunnel	Transcription, ribosome structure & transilation	0.0103237	STM3438
rplX	0.459	50S ribosomal protein L24	assembly initiator protein; binds to 5' end of 23S rRNA and nucleates assembly of the 50S; surrounds polypeptide exit tunnel	Transcription, ribosome structure & transilation	0.00472831	STM3429
rpoA	0.405	DNA-directed RNA polymerase subunit alpha	catalyses the transcription of DNA into RNA using the four ribonucleoside triphosphates as substrates; Dimerization of the alpha subunit is the first step in the sequential assembly of subunits to form the holoenzyme	Transcription, ribosome structure & transilation	0.00475961	STM3415
rpsE	0.418	30S ribosomal protein S5	located at the back of the 30S subunit body where it stabilizes the conformation of the head with respect to the body; contacts S4 and S8; with S4 and S12 plays a role in translational accuracy; mutations in this gene result in spectinomycin resistance	Transcription, ribosome structure & transilation	0.00334894	STM3423
rpsN	0.371	30S ribosomal subunit protein S14	30S ribosomal subunit protein S14	Transcription, ribosome structure & transilation	0.00744952	STM3427.S
rpsQ	0.459	30S ribosomal protein S17	primary binding protein; helps mediate assembly; involved in translation fidelity	Transcription, ribosome structure & transilation	0.00455252	STM3431
rpsS	0.415	30S ribosomal protein S19	protein S19 forms a complex with S13 that binds strongly to the 16S ribosomal RNA	Transcription, ribosome structure & transilation	0.0127631	STM3436
STM1548.s	0.286	putative S-adenosylmethionine/tRNA-ribosyltransferase-isomerase	hypothetical isomerase	Transcription, ribosome structure & transilation	0.000429251	STM1548
STM1549	0.488	putative translation initiation inhibitor	conserved hypothetical protein	Transcription, ribosome structure & transilation	0.00226404	STM1549
celB	0.376	cellobiose-specific PTS system component IIC	PTS system N,N'-diacetylchitobiose-specific transporter subunit IIC	Transport/ permeability, carbohydrate metabolism	0.0033645	STM1313
gatB	0.205	galactitol-specific PTS system component IIB	galactitol-specific PTS system component IIB	Transport/ permeability	0.00391707	STM3259
hopD	0.309	leader peptidase HopD	similar to E. coli leader peptidase	Transport/ permeability	0.00155785	STM3442
malG	0.453	maltose transporter permease	with MalKFE is involved in the transport of maltose into the cell	Transport/ permeability, carbohydrate metabolism	0.018205	STM4227
nixA	0.451	putative nickel transporter	hypothetical cation transporter	Transport/ permeability	0.00895411	STM2783
secY	0.435	preprotein translocase subunit SecY	forms heterotrimeric complex in the membrane; in bacteria the complex consists of SecY which forms the channel pore and SecE and SecG; the SecG subunit is not essential; in bacteria translocation is driven via the SecA ATPase	Transport/ permeability	0.00782415	STM3420
STM4494	0.276	putative spermidine/putrescine transport system protein	putative ABC-type sugar/spermidine/putrescine transport system ATPase component	Transport/ permeability	0.00415568	STM4494
orgC	0.459	putative cytoplasmic protein	unknown	Unknown	0.00261328	STM2868
ratA	0.195	putative outer membrane protein	unknown	Unknown	0.000214496	STM2515
rlpA	0.397	rare lipoprotein A	unknown	Unknown	0.00232389	STM0638
SL1786	0.453	hypothetical protein	unknown	Unknown	0.0108103	-
SL1980	0.417	hypothetical protein	unknown	Unknown	0.00179162	-
SL4147	0.484	hypothetical protein	unknown	Unknown	0.00534571	-
STM0274	0.412	putative cytoplasmic protein	unknown	Unknown	0.00834094	STM0274
STM0275.s	0.373	putative cytoplasmic protein	unknown	Unknown	0.00775702	STM0275.s
STM0294	0.346	putative cytoplasmic protein	unknown	Unknown	0.00391707	STM0294
STM0335	0.394	putative outer membrane protein	unknown	Unknown	0.00850789	STM0335
STM0345	0.495	putative inner membrane protein	unknown	Unknown	0.0151029	STM0345
STM0349	0.436	putative outer membrane lipoprotein	unknown	Unknown	0.00872489	STM0349
STM0410	0.274	putative regulatory protein	unknown	Unknown	0.00155785	STM0410
STM0726	0.295	putative glycosyl transferase	unknown	Unknown	0.0040384	STM0726
STM0885	0.486	putative inner membrane protein	unknown	Unknown	0.00701864	STM0885
STM1017	0.258	hypothetical protein	unknown	Unknown	0.00392211	STM2623
STM1053	0.388	hypothetical protein	unknown	Unknown	0.00744422	STM1053
STM1081	0.493	putative outer membrane protein	unknown	Unknown	0.00226404	STM1081
STM1410	0.33	putative cytoplasmic protein	unknown	Unknown	0.00108483	STM1410
STM1551	0.339	putative cytoplasmic protein	unknown	Unknown	0.0035826	STM1551
STM1561	0.28	putative lipoprotein	unknown	Unknown	0.0108103	STM1561
STM1860	0.38	hypothetical protein	unknown	Unknown	0.0033674	STM1860
STM1861	0.261	hypothetical protein	unknown	Unknown	0.00339189	STM1861
STM1865	0.172	hypothetical protein	unknown	Unknown	0.00150673	STM1865
STM2240	0.335	putative cytoplasmic protein; putative cytoplasmic protein	unknown	Unknown	0.00403315	STM2240; STM2240
STM2245	0.45	putative outer membrane protein	unknown	Unknown	0.00709293	STM2245
STM2373	0.335	putative cytoplasmic protein	unknown	Unknown	0.0148492	STM2373
STM2655	0.421	putative cytoplasmic protein	unknown	Unknown	0.0034325	STM2655
STM3130	0.159	putative cytoplasmic protein	unknown	Unknown	0.00304085	STM3130
STM3131	0.442	putative cytoplasmic protein	unknown	Unknown	0.00700822	STM3131
STM4011	0.443	putative inner membrane protein	unknown	Unknown	0.00206505	STM4011
STM4429	0.495	hypothetical protein	unknown	Unknown	0.0172961	STM4429
STM4497	0.448	putative cytoplasmic protein	unknown	Unknown	0.00625723	STM4497
STM4498	0.272	putative inner membrane protein	unknown	Unknown	0.0062071	STM4498
yadS	0.453	hypothetical protein	unknown	Unknown	0.00298286	-
yafS	0.411	putative SAM-dependent methyltransferase	unknown	Unknown	0.0103536	STM0262
ybbV	0.365	putative cytoplasmic protein	unknown	Unknown	0.0142619	STM0521
ybeQ	0.481	TPR repeat-containing protein	unknown	Unknown	0.00744422	STM0654
yecM	0.368	hypothetical protein	unknown	Unknown	0.00662597	STM1908
ygbA	0.44	hypothetical protein	unknown	Unknown	0.0198881	STM2860
yhcH	0.42	putative cytoplasmic protein	unknown	Unknown	0.00521168	-
yicH	0.375	putative inner membrane protein	unknown	Unknown	0.00163885	-
yjeJ	0.398	putative inner membrane protein	unknown	Unknown	0.00751724	STM4332
yliI	0.256	hypothetical dehydrogenase	unknown	Unknown	0.00244343	STM0861
yncJ	0.417	putative periplasmic protein	unknown	Unknown	0.00100127	STM1603
hilD	0.369	invasion protein regulatory protein	SPI 1 and 2 regulator protein	Virulence	0.00407584	STM2875
invG	0.395	outer membrane secretin precursor	InvG protein precursor; forms ring-shaped structure in outer membrane; requires InvH for stability; type III secretion apparatus	Virulence	0.00500694	STM2898
orf32	0.466	putative proline iminopeptidase	hypothetical hydrolase	Virulence	0.00895411	STM1380
pagC	0.336	virulence membrane protein PAGC precursor	outer membrane invasion protein	Virulence	0.00478259	STM1246
pipC	0.401	pathogenicity island-encoded protein C	cell invasion protein	Virulence	0.00578727	STM1090
prgH	0.445	needle complex inner membrane protein	type III secretion apparatus component	Virulence	0.0035826	STM2874
prgJ	0.369	needle complex minor subunit	type III secretion apparatus component	Virulence	0.0034647	STM2872
rhuM	0.464	putative cytoplasmic protein	hypothetical DNA-binding protein	Virulence	0.00726278	STM3755
sicP	0.484	secretion chaparone	pathogenicity island 1 Type III secretion system effector protein-involved in bacterial entry by actin bundling and part of the Translocon	Virulence	0.00472831	STM2879
sinH	0.365	intimin-like protein	similar to E. coli intimin and Yersinia pestis invasin proteins	Virulence	0.0054456	STM2517
sipA	0.465	secreted effector protein	pathogenicity island 1 Type III secretion system effector protein-involved in actin bundling and polymerisation leading to epithelial cell invasion and formation of the SCV	Virulence	0.00111701	STM2882
sptP	0.303	protein tyrosine phosphatase/GTPase activating protein	type III secretion system effector protein, Inhibits Cdc42 and Rac1 by its GAP activity and MAPK signalling and IL-8 secretion through its tyrosine phosphatase activity	Virulence	0.00122646	STM2878
ssaD	0.317	virulence protein	hypothetical pathogenicity island protein	Virulence	0.00815965	STM1395
ssaG	0.291	type III secretion system apparatus protein	type III secretion system apparatus	Virulence	0.00448846	STM1406
ssaJ	0.418	needle complex inner membrane lipoprotein	type III secretion system apparatus	Virulence	0.00658332	STM1409
ssaN	0.398	type III secretion system ATPase	type III secretion ATP synthase	Virulence	0.00121329	STM1415
ssaO	0.251	type III secretion system apparatus protein	type III secretion system apparatus	Virulence	0.00100524	STM1416
ssaQ	0.442	type III secretion system protein	type III secretion system protein	Virulence	0.00338307	STM1418
ssaU	0.461	secretion system apparatus protein SsaU	type III secretion system protein	Virulence	0.0389554	STM1422
sscA	0.315	secretion system chaparone	type III secretion system chaperone protein	Virulence	0.00057085	STM1399
sseA	0.387	secretion system chaperone protein	type III secretion system chaperone protein	Virulence	0.00376641	STM1397
sseB	0.412	translocation machinery component	hypothetical pathogenicity island effector effector protein	Virulence	0.00165496	STM1398
sseC	0.359	translocation machinery component	type III secretion system apparatus protein	Virulence	0.00366641	STM1400
sseD	0.483	translocation machinery component	type III secretion system apparatus protein	Virulence	0.00415957	STM1401
sseE	0.381	secreted effector protein	type III secretion system protein	Virulence	0.00084137	STM1402
sseF	0.278	secreted effector protein	type III secretion system effector protein-regulates and maintains the SCV	Virulence	0.000898604	STM1404
sseG	0.495	secreted effector protein	type III secretion system effector protein-modulates the positioning of the SCV	Virulence	0.00250715	STM1405
steB	0.353	Type III secretion system effector protein	type III secretion system effector protein	Virulence	0.00407584	STM1629
STM3752	0.488	putative cytoplasmic protein	hypothetical protein	Virulence	0.00233619	STM3752
STM4261	0.442	putative inner membrane protein	large repetitive protein	Virulence	0.0029187	STM4261
Up-regulated in ST24CHX relative to ST24
ansA	2.274	cytoplasmic asparaginase I	converts asparagine to aspartate and ammonia	Amino acid/ peptide transport/ metabolism	0.00289554	STM1294
astD	2.218	succinylglutamic semialdehyde dehydrogenase	aldehyde dehydrogenase with broad substrate specificity	Amino acid/ peptide transport/ metabolism, Energy production	0.00785017	STM1305
csdA	2.335	cysteine sulfinate desulfinase. L-aspartate 4-carboxy-lyase	possible aminotransferase	Amino acid/ peptide transport/ metabolism	0.00388554	STM2984
gabD		succinate-semialdehyde dehydrogenase I	catalyses the formation of succinate from succinate semialdehyde	Amino acid/ peptide transport/ metabolism, Energy production	0.00100374	STM2791
gabT	2.217	4-aminobutyrate aminotransferase	catalyses the formation of succinate semialdehyde and glutamate from 4-aminobutanoate and 2-oxoglutarate	Amino acid/ peptide transport/ metabolism, Energy production	0.0016241	STM2792
gcp	2.085	O-sialoglycoprotein endopeptidase	possible glycoprotease	Amino acid/ peptide transport/ metabolism	0.00249412	STM3208
gltB	2.934	glutamate synthase subunit alpha	catalyses the formation of glutamate from glutamine and alpha-ketoglutarate	Amino acid/ peptide transport/ metabolism	0.00371929	STM3330
gshB	2.271	glutathione synthetase	catalyses the second step in the glutathione biosynthesis pathway	Amino acid/ peptide transport/ metabolism	0.00648871	STM3095
hpaD	2.058	3, 4-dihydroxyphenylacetate 2,3-dioxygenase	catalyses the conversion of 3,4-dihydroxyphenylacetate + O2 to 2-hydroxy-5-carboxymethylmuconate semialdehyde; 4-hydroxyphenylacetate catabolism, tyrosine metabolism	Amino acid/ peptide transport/ metabolism	0.00489947	STM1103
hutC	2.25	histidine utilization repressor	transcriptional regulator	Amino acid/ peptide transport/ metabolism/ Regulation	0.00244792	STM0789
iadA	2.111	isoaspartyl dipeptidase	probable isoaspartyl dipeptidase	Amino acid/ peptide transport/ metabolism	0.0178574	STM4512
pepP	2.496	proline aminopeptidase P II	exopeptidase able to cleave the peptide bond of the last amino acid if linked to a proline residue; substrate can be as short as a dipeptide	Amino acid/ peptide transport/ metabolism	0.00454701	STM3058
selA	2.53	L-seryl-tRNA(Ser) selenium transferase	catalyses the formation of selenocysteinyl-tRNA(Sec) from seryl-tRNA(Sec) and L-selenophosphate in selenoprotein biosynthesis	Amino acid/ peptide transport/ metabolism	0.00208542	STM3683
serB	2.21	selenocysteine-specific elongation factor	catalyses the formation of serine from O-phosphoserine	Amino acid/ peptide transport/ metabolism	0.00282355	STM4578
STM4465	2.783	ornithine carbamoyltransferase	catalyses the formation of ornithine and carbamylphosphate from citrulline in the arginine catabolic pathway	Amino acid/ peptide transport/ metabolism	0.00419564	STM4465
trpC	2.899	bifunctional indole-3-glycerol phosphate synthase/phosphoribosylanthranilate isomerase	functions in tryptophan biosynthesis pathway; phosphoribosylanthranilate is rearranged to carboxyphenylaminodeoxyribulosephosphate which is then closed to form indole-3-glycerol phosphate	Amino acid/ peptide transport/ metabolism	0.00544273	STM1725
dxr	2.488	1-deoxy-D-xylulose 5-phosphate reductoisomerase	catalyses the NADP-dependent rearrangement and reduction of 1-deoxy-D-xylulose-5-phosphate (DXP) to 2-C-methyl-D-erythritol 4-phosphate	Carbohydrate metabolism, Lipid metabolism	0.00208542	STM0220
fucO	2.21	L-1, 2-propanediol oxidoreductase	1,2-Propanediol utilisation	Carbohydrate metabolism, Anaerobic metabolism	0.0261503	STM2973
galS	2.158	mgl repressor and galactose ultrainduction factor	negative regulator of the mglBAC operon for galactose utilization	Carbohydrate metabolism, Regulation	0.00533597	STM2191
galT	2.32	galactose-1-phosphate uridylyltransferase	catalyses the interconversion of UDP-galactose and galactose-1-P with UDP-galactose and glucose-1-P	Carbohydrate metabolism, Energy production	0.00827926	STM0775
gntR	2.014	gluconate operon transcriptional repressor	gluconate utilization operon repressor	Carbohydrate metabolism, Regulation	0.00833327	STM3543
pduA	4.375	polyhedral body protein	1,2-Propanediol utilisation	Carbohydrate metabolism	0.00211701	STM2038
pduE	2.809	propanediol dehydratase small subunit	1,2-Propanediol utilisation	Carbohydrate metabolism	0.00508535	STM2042
pduH	4.007	propanediol dehydratase reactivation protein	1,2-Propanediol utilisation	Carbohydrate metabolism	0.00680549	STM2044
pduJ	2.14	polyhedral body protein	1,2-Propanediol utilisation	Carbohydrate metabolism	0.0308605	STM2045
pduM	3.956	propanediol utilization protein	1,2-Propanediol utilisation	Carbohydrate metabolism	0.00122191	STM2048
pduN	6.016	polyhedral body protein	1,2-Propanediol utilisation	Carbohydrate metabolism	0.0116962	STM2049
pduO	4.182	propanediol utilization protein	1,2-Propanediol utilisation	Carbohydrate metabolism	0.00223794	STM2050
pduQ	4.124	propanol dehydrogenase	1,2-Propanediol utilisation	Carbohydrate metabolism	0.00286761	STM2052
pduS	2.547	polyhedral body protein	1,2-Propanediol utilisation	Carbohydrate metabolism	0.00417949	STM2053
pduT	3.227	polyhedral body protein	1,2-Propanediol utilisation	Carbohydrate metabolism	0.0127739	STM2054
pduU	2.406	polyhedral body protein	1,2-Propanediol utilisation	Carbohydrate metabolism	0.0111641	STM2055
pduV	4.962	propanediol utilization protein	1,2-Propanediol utilisation	Carbohydrate metabolism	0.0148132	STM2056
suhB	2.355	inositol monophosphatase	inosine metabolism	Carbohydrate metabolism	0.00394499	STM2546
yhjN	2.173	cellulose synthase regulator protein	involved in biosynthesis of cellulose; binds the cellulose synthase activator bis-(3'-5') cyclic diguanylic acid (c-di-GMP)	Carbohydrate metabolism, Regulation	0.00974927	STM3618
amiB	2.586	N-acetylmuramoyl-l-alanine amidase II	N-acetylmuramoyl-L-alanine amidase AMIB; a murein hydrolase	Cell wall biogenesis	0.00366428	STM4358
kdsA	2.202	2-dehydro-3-deoxyphosphooctonate aldolase	catalyses the formation of 2-dehydro-3-deoxy-D-octonate 8-phosphate from phosphoenolpyruvate and D-arabinose 5-phosphate in LPS biosynthesis	Cell wall biogenesis	0.0167039	STM1772
lpxK	2.615	tetraacyldisaccharide 4'-kinase	transfers the gamma-phosphate of ATP to the 4' position of a tetraacyldisaccharide 1-phosphate intermediate to form tetraacyldisaccharide 1,4'-bis-phosphate	Cell wall biogenesis	0.00530193	STM0985
murD	3.95	UDP-N-acetylmuramoyl-L-alanyl-D-glutamate synthetase	UDP-N-acetylmuramoylalanine--D-glutamate ligase	Cell wall biogenesis	0.00419564	STM0126
murF	2.035	UDP-N-acetylmuramoyl-tripeptide--D-alanyl-D- alanine ligase	similar to E. coli D-alanine-D-alanine-adding enzyme	Cell wall biogenesis	0.00410806	STM0124
murG	2.126	N-acetylglucosaminyl transferase	N-acetylglucosaminyl transferase responsible for the final intracellular step of peptidoglycan subunit assembly	Cell wall biogenesis	0.0119516	STM0128
pbpC	2.051	penicillin-binding protein 1C	penicillin-insensitive transglycosylase/transpeptidase	Cell wall biogenesis	0.00182002	STM2531
pbpG	2.314	D-alanyl-D-alanine endopeptidase	cell wall synthesis; specifically hydrolyze the DD-diaminopimelate-alanine bonds in high-molecular-mass murein sacculi	Cell wall biogenesis	0.00296519	STM2168
ybjT	2.894	putative nucleoside-diphosphate-sugar epimerase	similar to E. coli dTDP-glucose enzyme	Cell wall biogenesis	0.00196486	STM0933
cbiC	2.7	precorrin-8X methylmutase	porphyrrin metabolism	Cofactor metabolism	0.00267508	STM2033
cbiD	2.269	cobalt-precorrin-6A synthase	porphyrrin metabolism	Cofactor metabolism	0.00983942	STM2032
cbiE	3.977	cobalt-precorrin-6Y C(5)-methyltransferase	porphyrrin metabolism	Cofactor metabolism	0.00412121	STM2031
cbiG	2.428	cobalamin biosynthesis protein CbiG	porphyrrin metabolism	Cofactor metabolism	0.0119353	STM2028
cbiH	2.038	precorrin-3B C17-methyltransferase	porphyrrin metabolism	Cofactor metabolism	0.0264858	STM2027
cbiK	2.881	vitamin B12 biosynthetic protein	porphyrrin metabolism	Cofactor metabolism	0.0045956	STM2025
cbiL	2.295	cobalt-precorrin-2 C(20)-methyltransferase	porphyrrin metabolism	Cofactor metabolism	0.00255809	STM2024
cbiT	2.228	cobalt-precorrin-6Y C(15)-methyltransferase	porphyrrin metabolism	Cofactor metabolism	0.00192313	STM2030
cobD	2.118	cobalamin biosynthesis protein	porphyrrin metabolism	Cofactor metabolism, amino acid/ peptide transport/ metabolism	0.00323774	STM2034
cobT	2.489	nicotinate-nucleotide--dimethylbenzimidazole phosphoribosyltransferase	porphyrrin metabolism	Cofactor metabolism	0.0330408	STM2016
folA	2.27	dihydrofolate reductase	folate biosynthesis	Cofactor metabolism	0.00262727	STM0087
folC	3.229	bifunctional folylpolyglutamate synthase/ dihydrofolate synthase	folate biosynthesis	Cofactor metabolism	0.00122808	STM2365
folK	2.764	2-amino-4-hydroxy-6-hydroxymethyldihyropteridine pyrophosphokinase;	folate biosynthesis	Cofactor metabolism	0.00466508	STM0183
hemA	2.261	glutamyl-tRNA reductase	porphyrrin metabolism	Cofactor metabolism	0.00196791	STM1777
hemB	2.424	delta-aminolevulinic acid dehydratase	porphyrrin metabolism	Cofactor metabolism	0.00744458	STM0372
hemD	2.283	uroporphyrinogen-III synthase	porphyrrin metabolism	Cofactor metabolism	0.00458735	STM3937
hemF	2.545	coproporphyrinogen III oxidase	porphyrrin metabolism	Cofactor metabolism	0.00208542	STM2451
nadC	2.213	glutamate-1-semialdehyde aminotransferase	porphyrrin metabolism	Cofactor metabolism	0.00273196	STM0202
hemX	2.239	putative uroporphyrinogen III C-methyltransferase	porphyrrin metabolism	Cofactor metabolism	0.00256856	STM3936
menC	2.588	O-succinylbenzoate synthase	folate biosynthesis	Cofactor metabolism	0.0133334	STM2306
menD	2.592	2-succinyl-6-hydroxy-2,4-cyclohexadiene-1-carboxylic acid synthase/2-oxoglutarate decarboxylase	folate biosynthesis	Cofactor metabolism	0.00317556	STM2309
menF	2.585	menaquinone-specific isochorismate synthase	folate biosynthesis	Cofactor metabolism	0.00535343	STM2310
metF	2.039	5,10-methylenetetrahydrofolate reductase	folate biosynthesis	Cofactor metabolism	0.0212333	STM4105
moeA	2.543	molybdopterin biosynthesis protein MoeA	molybopterin metabolism	Cofactor metabolism	0.00214683	STM0846
moeB	2.419	molybdopterin biosynthesis protein MoeB	molybopterin metabolism	Cofactor metabolism	0.00652862	STM0845
mogA	2.016	molybdenum cofactor biosynthesis protein	molybopterin metabolism	Cofactor metabolism	0.00529892	STM0008
pdxA	2.316	4-hydroxythreonine-4-phosphate dehydrogenase	PRPP synthesis	Cofactor metabolism	0.00196791
tbpA	2.14	thiamine transporter substrate binding subunit	thimine metabolism	Cofactor metabolism	0.00249412
thiE	2.103	thiamine-phosphate pyrophosphorylase	thimine metabolism	Cofactor metabolism	0.00182002	STM4163
thiF	4.448	thiamine biosynthesis protein ThiF	thimine metabolism	Cofactor metabolism	0.00208542	STM4162
thiG	2.412	thiazole synthase	thimine metabolism	Cofactor metabolism	0.00246855	STM4160
thiJ	2.267	hypothetical protein	thimine metabolism	Cofactor metabolism	0.00181031	STM0433
thiL	3.062	thiamine monophosphate kinase	thimine metabolism	Cofactor metabolism	0.00717326	STM0419
thiM	2.408	hydroxyethylthiazole kinase	thimine metabolism	Cofactor metabolism	0.0046882	STM2147
thiP	2.26	thiamine transporter membrane protein	thimine metabolism	Cofactor metabolism	0.0323435	STM0107
thiQ	2.277	thiamine transporter ATP-binding subunit	thimine metabolism	Cofactor metabolism	0.00416333	STM0106
ubiC	2.004	chorismate pyruvate lyase	folate biosynthesis	Cofactor metabolism	0.00271433	STM4233
ubiF	2.317	2-octaprenyl-3-methyl-6-methoxy-1%2C4-benzoquinol hydroxylase	folate biosynthesis	Cofactor metabolism	0.00272436	STM0671
ubiH	2.593	2-octaprenyl-6-methoxyphenyl hydroxylase	folate biosynthesis	Cofactor metabolism	0.00220378	STM3057
yggW	2.256	coproporphyrinogen III oxidase. hemN	porphyrrin metabolism	Cofactor metabolism	0.00823184	STM3104
cbiM	2.625	cobalt transport protein CbiM	porphyrrin metabolism	Cofactor metabolism, Inorganic ion transport & metabolism	0.0111177	STM2023
bcr	2.618	bicyclomycin resistance protein	probable multidrug efflux protein, MFS (drug/proton antiporter)	Drug transport & metabolism	0.00257898	STM2221
mdlB	2.834	hypothetical ABC transporter ATP-binding membrane protein	contains predicted ATP-binding and membrane components	Drug transport & metabolism	0.00875594	STM0461
smvA	3.667	methyl viologen resistance protein SmvA	14-TMS family	Drug transport & metabolism	0.00246855	STM1574
ybhF	2.657	hypothetical ABC transporter ATP-binding protein	putative ABC-type multidrug transport system ATPase component	Drug transport & metabolism	0.00549283	STM0817
yfbG	2.006	bifunctional UDP-glucuronic acid decarboxylase/UDP-4-amino-4-deoxy-L-arabinose formyltransferase. phoPQ reg	hypothetical lipopolysaccharide modification protein; bifunctional polymyxin resistance arnA protein	Drug transport & metabolism	0.00572006	STM2299
ccmF	2.03	cytochrome c-type biogenesis protein	cytochrome C-type biogenesis protein	Energy production	0.0431047	STM3814
cysJ	2.57	sulfite reductase subunit alpha	catalyses the reduction of sulfite to sulfide in the biosynthesis of L-cysteine from sulfate; a flavoprotein with flavin reductase activity	Energy production, Anaerobic metabolism	0.00777576	STM2948
nuoE	2.112	NADH dehydrogenase subunit E	catalyses the transfer of electrons from NADH to ubiquinone	Energy production	0.0188841	STM2325
nuoL	2.099	NADH dehydrogenase subunit L	catalyses the transfer of electrons from NADH to ubiquinone	Energy production	0.00264109	STM2318
poxB	2.128	pyruvate dehydrogenase	catalyses the formation of acetate from pyruvate	Energy production	0.00241176	STM0935
pta	2.321	phosphate acetyltransferase	catalyses the synthesis of acetylphosphate or propionylphosphate from acetyl-CoA or propionyl-CoA and inorganic phosphate	Energy production	0.00509963	STM2338
rnfD	2.092	electron transport complex protein RnfD	electron transport chain	Energy production	0.00753964	STM1456
STM1457	2.697	electron transport complex protein RnfC	part of membrane-bound complex thought to be involved in electron transport to nitrogen	Energy production, Anaerobic metabolism	0.0309073	STM1457
STM4044	3.62766	putative alcohol dehydrogenase	putative alcohol dehydrogenase	Energy production, Anaerobic metabolism	0.00192051	STM4044
STM4306	2.264	hypothetical anaerobic dimethyl sulfoxide reductase chain A	similar to E. coli anaerobic dimethyl sulfoxide reductase subunit B	Energy production, Anaerobic metabolism	0.01828	STM4306
ydgM	2.149	electron transport complex protein RnfB	electron transport chain	Energy production	0.00182002	STM1458
yjjW	2.953	pyruvate formate lyase-activating enzyme	similar to E. coli putative activating enzyme	Energy production, Anaerobic metabolism	0.00777576	STM4565
flgA	3.258	flagellar basal body P-ring biosynthesis protein FlgA	required for the assembly of the flagellar basal body P-ring	Flagella & Chemotaxis, Surface structures	0.0110463	STM1173
flgC	2.454	flagellar basal body rod protein FlgC	with FlgF and B makes up the proximal portion of the flagellar basal body rod	Flagella & Chemotaxis, Surface structures	0.0110873	STM1175
flgF	2.173	flagellar basal body rod protein FlgF	FlgF, with FlgB and C, makes up the proximal portion of the flagellar basal body rod	Flagella & Chemotaxis, Surface structures	0.00881875	STM1178
flgG	2.434	flagellar basal body rod protein FlgG	makes up the distal portion of the flagellar basal body rod	Flagella & Chemotaxis, Surface structures	0.00101994	STM1179
flgH	2.139	flagellar basal body L-ring protein	part of the flagellar basal body which consists of four rings L, P, S and M mounted on a central rod	Flagella & Chemotaxis, Surface structures	0.00122191	STM1180
flgI	4.486	flagellar basal body P-ring protein	part of the basal body which consists of four rings L, P, S, and M mounted on a central rod	Flagella & Chemotaxis, Surface structures	0.00257506	STM1181
fliF	3.482	flagellar MS-ring protein	the MS-ring anchors the flagellum to the cytoplasmic membrane	Flagella & Chemotaxis, Surface structures	0.00162559	STM1969
fliG	2.233	flagellar motor switch protein G	involved in switching the direction of the flagellar rotation	Flagella & Chemotaxis, Surface structures	0.00122191	STM1970
fliH	4.309	flagellar assembly protein H	binds to and inhibits the function of flagella specific ATPase FliI	Flagella & Chemotaxis, Surface structures	0.00581052	STM1971
fliL	3.778	flagellar basal body-associated protein FliL	interacts with cytoplasmic MS ring of the basal body and may act to stabilise the MotAB complexes which surround the MS ring	Flagella & Chemotaxis, Surface structures	0.00126969	STM1975
fliM	2.196	flagellar motor switch protein FliM	with FliG and FliN makes up the switch complex which is involved in switching the direction of the flagella rotation	Flagella & Chemotaxis, Surface structures	0.0161154	STM1976
fliO	2.145	flagellar biosynthesis protein FliO	with FlhA, FlhB, FliP, FliQ and FliR is one of the membrane components of the flagellar export apparatus	Flagella & Chemotaxis, Surface structures	0.0117541	STM1978
nikR	2.198	nickel responsive regulator.	negative regulator; inhibits transcription at high concentrations of nickel	Inorganic ion transport metabolism, Regulation	0.00439513	STM3584
accD	2.223	acetyl-CoA carboxylase subunit beta	catalyses the carboxylation of acetyl-CoA to malonyl-CoA	Lipid metabolism	0.00305265	STM2366
acs	2.222	acetyl-CoA synthetase	catalyses the conversion of acetate and CoA to acetyl-CoA	Lipid metabolism	0.0184632	STM4275
fabF	2.009	3-oxoacyl-(acyl carrier protein) synthase II	catalyses a condensation reaction in fatty acid biosynthesis: addition of an acyl acceptor of two carbons from malonyl-ACP; required for the elongation of short-chain unsaturated acyl-ACP	Lipid metabolism	0.0296538	STM1197
gdhA	2.495	glutamate dehydrogenase	converts 2-oxoglutarate to glutamate; in E. coli this enzyme plays a role in glutamate synthesis when the cell is under energy restriction; uses NADPH; forms a homohexamer	Lipid metabolism, Anaerobic metabolism, amino acid/ peptide transport/ metabolism	0.00343799	STM1299
glnE	2.108	bifunctional glutamine-synthetase adenylyltransferase/deadenyltransferase	catalyses the ATP-dependent addition of AMP to a subunit of glutamine synthetase; also catalyses the reverse reaction - deadenylation	Lipid metabolism, Anaerobic metabolism	0.00394499	STM3201
glpA	3.71	sn-glycerol-3-phosphate dehydrogenase subunit A	anaerobic, catalyses the conversion of glycerol 3-phosphate to dihydroxyacetone using fumarate or nitrate as electron acceptor	Lipid metabolism, Anaerobic metabolism, Energy production	0.00300397	STM2284
glpB	2.345	anaerobic glycerol-3-phosphate dehydrogenase subunit B	sn-glycerol-3-phosphate dehydrogenase (anaerobic); catalyses the formation of dihydroxyacetone from glycerol 3-phosphate; part of GlpABC complex	Lipid metabolism, Anaerobic metabolism	0.00286761	STM2285
hutH	2.176	histidine ammonia-lyase	catalyses the degradation of histidine to urocanate and ammmonia	Lipid metabolism, Anaerobic metabolism, amino acid/ peptide transport/ metabolism	0.00249412	STM0791
pgpA	3.062	phosphatidylglycerophosphatase A;	hydrolyzes phosphatidylglycerophosphate to produce phosphatidylglycerol and phosphate	Lipid metabolism	0.00181031	STM0420
ugpQ	2.075	glycerophosphodiester phosphodiesterase	hydrolyzes diesters during transport at the inner face of the cytoplasmic membrane to glycerol-3-phosphate and alcohol; induced when cells are starved for inorganic phosphate	Lipid metabolism, Energy production	0.0020787	STM3553
yfbB	2.523	acyl-CoA thioester hydrolase YfbB	catalyses the hydrolysis of the thioester bond in palmitoyl-CoA	Lipid metabolism, Cofactor metabolism	0.00239886	STM2308
guaB	2.214	inositol-5-monophosphate dehydrogenase	catalyses the synthesis of xanthosine monophosphate by the NAD+ dependent oxidation of inosine monophosphate	Nucleotide metabolism	0.0127342	STM2511
codA	2.375	cytosine deaminase	Catalyzes the deamination of cytosine to uracil and ammonia	Nucleotide metabolism	0.00265605	STM3334
nadC	2.234	nicotinate-nucleotide pyrophosphorylase	catalyses the formation of pyridine-2,3-dicarboxylate and 5-phospho-alpha-D-ribose 1-diphosphate from nictinate D-ribonucleotide	Nucleotide metabolism, Cofactor metabolism	0.00358046	STM0145
ndk	2.236	nucleoside diphosphate kinase	catalyses the formation of nucleoside triphosphate from ATP and nucleoside diphosphate	Nucleotide metabolism	0.00554957	STM2526
purC	2.254	phosphoribosylaminoimidazole-succinocarboxamide synthase	catalyses the formation of (S)-2-(5-amino-1-(5-phospho-D-ribosyl)imidazole-4- carboxamido)succinate from 5-amino-1-(5-phospho-D-ribosyl)imidazole-4-carboxylate and L-aspartate in purine biosynthesis; SAICAR synthase	Nucleotide metabolism	0.00536207	STM2487
purD	2.782	phosphoribosylamine--glycine ligase	catalyses the formation of N(1)-(5-phospho-D-ribosyl)glycinamide from 5-phospho-D-ribosylamine and glycine in purine biosynthesis	Nucleotide metabolism	0.00396601	STM4175
purE	2.325	phosphoribosylaminoimidazole carboxylase catalytic subunit	catalyses a step in the de novo purine nucleotide biosynthetic pathway	Nucleotide metabolism	0.00181031	STM0534
purK	3.179	phosphoribosylaminoimidazole carboxylase ATPase subunit	with PurE catalyses the conversion of aminoimidazole ribonucleotide to carboxyaminoimidazole ribonucleotide in the de novo purine nucleotide biosynthetic pathway	Nucleotide metabolism	0.00493495	STM0533
purR	2.264	DNA-binding transcriptional repressor PurR	binds to the purF operator and co-regulates other genes for de novo purine nucleotide synthesis; is involved in regulation of purB, purC, purEK, purHD, purL, purMN and guaBA expression	Nucleotide metabolism, Regulator	0.00340698	STM1430
pyrF	2.159	orotidine 5'-phosphate decarboxylase	involved in last step of pyrimidine biosynthesis; converts orotidine 5'-phosphate to UMP and carbon dioxide	Nucleotide metabolism	0.00211951	STM1707
udk	2.164	uridine kinase	functions in pyrimidine salvage; pyrimidine ribonucleoside kinase; phosphorylates nucleosides or dinucleosides to make UMP or CMP using ATP or GTP as the donor	Nucleotide metabolism	0.0474509	STM2122
hypD	2.147	hydrogenase isoenzymes formation protein HypD	similar to E. coli pleiotrophic effects on 3 hydrogenase isozymes	Other	0.00213981	STM2857
ratB	2.403	RatB	hypothetical outer membrane protein; pseudogene	Other	0.0181228	STM2514
yadR	2.255	iron-sulfur cluster insertion protein ErpA	conserved hypothetical protein	Other	0.00936468	STM0204.S
yigB	2.083	flavin mononucleotide phosphatase	member of the haloacid dehalogenase (HAD)-like hydrolases superfamily of protein; unknown function	Other	0.00369951	STM3950
creB	2.168	hypothetical two-component response regulator	response regulator in two-component regulatory system with CreC; CreB protein is phosphorylated by sensor protein phospho-CreC; involved in catabolic regulation	Regulators	0.00186947	STM4588
cueR	2.274	DNA-binding transcriptional regulator CueR. MerR family	activator of copper-responsive regulon genes	Regulators	0.00249412	STM0499
emrR	2.166	transcriptional repressor	negative regulator of the multidrug operon emrAB	Regulators	0.00512995	STM2813
fur	2.303	ferric uptake regulator	global regulaltor; negatively regulates a number of operons that encode enzymes involved in iron transport	Regulators, Inorganic ion transport metabolism	0.00410806	STM0693
modE	2.053	DNA-binding molybdate-dependent transcriptional regulator ModE	represses the modABCD operon and activates the moaABCD and napFDAGHBC operons	Regulators	0.00704538	STM0779
rnk	2.103	regulator of nucleoside diphosphate kinase	regulates the synthesis of nucleoside triphosphates for nucleic acid synthesis, CTP for lipid synthesis, and GTP for protein elongation	Regulation, nucleotide metabolism	0.0016542	STM0616
srlR	2.346	DNA-bindng transcriptional repressor SrlR. (Deo-R family repressor)	regulates genes involved in glucitol utilization	Regulation	0.00896615	STM2837
STM0692	2.291	putative transcriptional regulator	similar to E. coli nitrogen assimilation control protein; LysR family	Regulation	0.00343799	STM0692
STM3012	2.671	putative transcriptional regulator arg regulon	possible regulatory protein	Regulation	0.0131707	STM3012
STM4463	2.781	putative arginine repressor	similar to E. coli repressor of arg regulon	Regulation, amino acid/ peptide transport/ metabolism	0.0058583	STM4463
trpR	2.143	Trp operon repressor	when complexed with L-tryptophan it binds the operator region of the trp operon and prevents the initiation of transcription	Regulation	0.0041181	STM4583
dnaA	2.586	chromosomal replication initiation protein	binds to the dnaA-box as an ATP-bound complex at the origin of replication during the initiation of chromosomal replication; can also affect transcription of multiple genes including itself	Replication	0.00159123	STM3838
dnaN	2.164	DNA polymerase III subunit beta	binds the polymerase to DNA and acts as a sliding clamp	Replication	0.00200317	STM3837
ftsN	2.443	essential cell division protein	cell division protein	Replication	0.00317556	STM4093
ftsX	2.595	cell division protein	ABC transporter; membrane protein	Replication	0.00476128	STM3569
gyrB	2.266	DNA gyrase subunit B	negatively supercoils closed circular double-stranded DNA	Replication	0.00379825	STM3835
holD	3.2	DNA polymerase III subunit psi	with the chi subunit binds to single-strand binding (SSB) protein and acts as a bridge between the DnaX clamp loader complex and the SSB	Replication	0.00246855	STM4557
iciA	2.113	chromosome intitiation inhibitor	specific inhibitor of chromosomal initiation of replication in vitro	Replication	0.00366501	STM3064
mreB	2.036	rod shape-determining protein	Rod shape-determining protein; part of cell wall structural complex MreBCD	Replication	0.00300817	STM3374
mreC	2.317	rod shape-determining protein	involved in some organisms with other components of the MreBCD complex and with penicillin binding proteins in the periplasm or cell wall	Replication	0.00508535	STM3373
mreD	2.117	rod shape-determining protein	part of cell wall structural complex MreBCD; transmembrane component	Replication, Cell wall biogenesis	0.0184564	STM3372
mukB	2.713	cell division protein	SMC (structural maintenance of chromosomes) family of proteins; involved in chromosome condensation and partitioning	Replication	0.00182002	STM0994
dcm	2.07	DNA-cytosine methyltransferase	DNA-cytosine methyltransferase	Stress response	0.00438324	STM1992
djlA	2.196	DNA-J like membrane chaperone protein	functions as a co-chaperone with DnaK; involved in regulation of colanic acid capsule; stimulates synthesis of colanic acid mucoid capsule through the RcsB/C signal transduction system	Stress response	0.0030145	STM0094
holC	2.53	DNA polymerase III, chi subunit	binds to single-strand binding (SSB) protein and acts as a bridge between the DnaX clamp loader complex and the SSB	Stress response	0.00182002	STM4476.S
hscA	2.011	chaperone protein HscA	involved in the maturation of iron-sulfur cluster-containing proteins	Stress response	0.00516353	STM2539
hscB	2.092	co-chaperone HscB	J-type co-chaperone that regulates the ATPase and peptide-binding activity of Hsc66 chaperone	Stress response	0.00453845	STM2540
hsdS	2.173	type I restriction enzyme specificity protein	S protein; specificity determinant for hsdM and hsdR	Stress response	0.0138866	STM4524
hslV	2.007	ATP-dependent protease peptidase subunit	heat shock protein involved in degradation of misfolded proteins	Stress response	0.00500404	STM4092
mfd	2.57	transcription-repair coupling factor	transcription-repair coupling factor; couples DNA repair to transcription.	Stress response	0.00196061	STM1216
mutL	2.196	DNA mismatch repair protein	involved in the repair of mismatches in DNA; it is required for dam-dependent methyl-directed DNA mismatch repair; promotes the formation of a stable complex between two or more DNA-binding proteins in an ATP-dependent manner without itself being part of a final effector complex	Stress response	0.0115267	STM4359
phrB	2.587	deoxyribodipyrimidine photolyase	deoxyribodipyrimidine photolyase, involved in repair of UV redaition DNA damage; mis-match repair	Stress response	0.00182002	STM0709
recG	2.101	ATP-dependent DNA helicase RecG	catalyses branch migration in Holliday junction intermediates	Stress response	0.0046882	STM3744
recO	2.726	DNA repair protein	involved in DNA repair and RecFOR pathway recombination	Stress response	0.00271006	STM2579
recR	2.335	recombination protein RecR	involved in a recombinational process of DNA repair; independent of the recBC complex	Stress response	0.0038424	STM0486
ruvB	2.093	Holliday junction DNA helicase B	promotes strand exchange during homologous recombination	Stress response	0.0108626	STM1894
uvrA	2.077	excinuclease ABC subunit A	The UvrABC repair system catalyses the recognition and processing of DNA lesions; uvrA is an ATPase and a DNA-binding protein.	Stress response	0.00759689	STM4254
uvrD	2.311	DNA-dependent helicase II	unwinds DNA duplexes with 3' to 5' polarity with respect to the bound strand and initiates unwinding most effectively when a single-stranded region is present	Stress response	0.00204848	STM3951
vsr	2.07	DNA mismatch endonuclease	DNA mismatch endonuclease patch repair protein	Stress response	0.0345036	STM1991
xni	2.467	exonuclease IX	has 3'-5' exonuclease activity that preferentially acts on ssDNA	Stress response	0.00192313	STM2972
xseA	2.625	exodeoxyribonuclease VII large subunit	bidirectionally degrades single-stranded DNA into large acid-insoluble oligonucleotides	Stress response	0.00186947	STM2512
deaD	2.272	ATP-dependent RNA helicase DeaD	participates in the assembly of the large subunit of the ribosome	Transcription, ribosome structure & transilation	0.00257139	STM3280.S
ligT	2.395	2'-5' RNA ligase	translation	Transcription, ribosome structure & transilation	0.00284227	STM0188
pcnB	2.764	poly(A) polymerase I	polymerase that creates the 3' poly(A) tail found in some mRNA's	Transcription, ribosome structure & transilation	0.00252596	STM0184
prfA	3.658	peptide chain release factor 1	recognises the termination signals UAG and UAA during protein translation a specificity which is dependent on amino acid residues residing in loops of the L-shaped tRNA-like molecule of RF1	Transcription, ribosome structure & transilation	0.00214591	STM1776
proS	2.056	prolyl-tRNA synthetase	catalyses the formation of prolyl-tRNA(Pro) from proline and tRNA(Pro)	Transcription, ribosome structure & transilation	0.0108429	STM0242
rpmE	2.262	50S ribosomal protein L31	hypothetical 50s ribosomal protein L31 (second copy)	Transcription, ribosome structure & transilation	0.0159935	STM4096
rpsR	2.055	30S ribosomal protein S18	binds as a heterodimer with protein S6 to the central domain of the 16S rRNA	Transcription, ribosome structure & transilation	0.0185165	STM4393
selB	2.217	selenocysteinyl-tRNA-specific translation factor	similar to E. coli selenocysteinyl-tRNA-specific translation factor	Transcription, ribosome structure & transilation	0.0174794	STM3682
STM3846	2.449	RNA-dependent DNA polymerase	reverse transcriptase	Transcription, ribosome structure & transilation	0.0056113	STM3846.s
yciL	2.07	23S rRNA pseudouridylate synthase B	catalyses the synthesis of pseudouridine from uracil-2605 in 23S ribosomal RNA	Transcription, ribosome structure & transilation	0.00279022	STM1719
livG	2.364	leucine/isoleucine/valine transporter ATP-binding subunit	ABC-type transport system (LivFGHMJ); ATPase component; transport of leucine/isoleucine/valine	Transport/ Permeability, Amino acid transport/ metabolism	0.00500327	STM3561
lldP	2.101	L-lactate permease	similar to E. coli L-lactate permease	Transport/ Permeability	0.0177481	STM3692
ManX	2.84	mannose-specific enzyme IIAB	similar to E. coli PTS enzyme IIAB	Transport/ Permeability Carbohydrate metabolism	0.0056113	STM1830
ompR	2.61	osmolarity response regulator	part of two-component system EnvZ/OmpR	Transport/ Permeability	0.0444592	STM3502
proX	2.372	glycine betaine transporter periplasmic subunit	ABC-type transport system (proVWX); periplasmic binding protein; transport of glycine betaine	Transport/ Permeability, Amino acid transport/ metabolism	0.0068365	STM2811
sapC	2.166	peptide transport protein	Peptde transport system (SapABCDF); ABC-type transport system, permease component	Transport/ Permeability	0.00557263	STM1694
sapD	2.051	peptide transport protein	Peptde transport system (SapABCDF); ABC-type transport system, ATP binding protein	Transport/ Permeability	0.0130452	STM1695
STM2752	2.11	putative glucitol-specific PTS system enzyme III	PTS system	Transport/ Permeability	0.34773	STM2752
tolR	2.014	colicin uptake protein TolR	Inner membrane component of TolA-TolQ-TolR complex	Transport/ Permeability	0.010543	STM0746
ybbA	2.572	putative ABC transporter ATP-binding protein YbbA	similar to E. coli putative ATP-binding component of a transport system	Transport/ Permeability	0.00196791	STM0507
yehW	2.49	putative ABC-type proline/glycine betaine transport system ATPase component	ABC-type transport system; permease component; transport of proline/ glycine betaine	Transport/ Permeability, amino acid transport/ metabolism	0.00667263	STM2162
yehX	2.66	putative ABC-type proline/glycine betaine transport system permease component	ABC-type transport system; ATPase component; transport of proline/ glycine betaine	Transport/ Permeability, amino acid transport/ metabolism	0.0038495	STM2163
yehY	2.5	putative ABC-type proline/glycine betaine transport system permease component	ABC-type transport system; permease component; transport of proline/ glycine betaine	Transport/ Permeability, amino acid transport/ metabolism	0.00351322	STM2164
yidC	2.288	putative inner membrane protein translocase component YidC	functions to insert inner membrane proteins into the inner membrane in E. coli	Transport/ Permeability	0.00644271	STM3842
yliA	2.015	glutathione transporter ATP-binding protein	with GsiBCD is involved in glutathione import	Transport/ Permeability, Amino acid transport and metabolism	0.00223794	STM0848
SL3795	2.275	Unknown	unknown	Unknown	0.00542919
STM1123	2.266	Unknown	unknown	Unknown	0.0122352	STM1123
STM2494	2.864	putative inner membrane or exported protein	unknown	Unknown	0.00214591	STM2494
STM2532	2.103	Unknown	unknown	Unknown	0.0150403	STM2532
STM2751	2.94	Unknown	unknown	Unknown	0.122131	STM2751
STM3745	2.568	Unknown	unknown	Unknown	0.00406572	STM3745
STM3907	2.318	Unknown	unknown	Unknown	0.0116861	STM3907
STM4442	2.066	Unknown	unknown	Unknown	0.0052308	STM4442
STM4443	2.646	Unknown	unknown	Unknown	0.00300741	STM4443
thrC	2.23	monomeric bifunctional protein	unknown	Unknown	0.00181031	STM0004
yacC	2.282	putative periplasmic protein	unknown	Unknown	0.00246855	STM0167
ybaB	2.391	hypothetical protein	unknown	Unknown	0.00877031	STM0485
ybfA	2.086	putative periplasmic protein	unknown	Unknown	0.00352119	STM0708
ybhB	2.297	putative kinase inhibitor protein	unknown	Unknown	0.00516353	STM0792
ybiS	2.076	hypothetical protein	unknown	Unknown	0.0116506	STM0837
ycfC	2.681	hypothetical protein	unknown	Unknown	0.00231573	STM1233
yciI	2.147	YciI-like protein	unknown	Unknown	0.0127739	STM1738
yciN	2.718	hypothetical protein	unknown	Unknown	0.00356003	STM1715
yciS	2.039	putative inner membrane protein	unknown	Unknown	0.00262504	STM1709
ycjF	2.097	hypothetical protein	unknown	Unknown	0.00944279	STM1684
ydcX	2.926	putative inner membrane protein	unknown	Unknown	0.00264109	STM1596
yeaL	2.139	putative inner membrane protein	unknown	Unknown	0.00494128	STM1280
yedD	2.36	hypothetical protein	unknown	Unknown	0.00437082	STM1964
yfgB	2.491	hypothetical protein	unknown	Unknown	0.00246855	STM2525
yfhJ	2.196	hypothetical protein	unknown	Unknown	0.00271006	STM2537
ygiB	2.174	hypothetical protein	unknown	Unknown	0.0046882	STM3187
ygiW	2.23	putative outer membrane protein	unknown	Unknown	0.00129189	STM3176
yhhA	2.343	hypothetical protein	unknown	Unknown	0.00286507	STM3552
yhhQ	2.179	hypothetical protein	unknown	Unknown	0.00393991	STM3579
yjbE	2.947	putative outer membrane protein	unknown	Unknown	0.00488072	STM4222.S
yjiG	2.305	hypothetical protein	unknown	Unknown	0.00289315	STM4513
yjiH	2.683	putative inner membrane protein	unknown	Unknown	0.00935355	STM4514.S
yjjV	2.9	putative deoxyribonuclease YjjV	unknown	Unknown	0.00326293	STM4564
ypfI	3.312	putative acetyltransferase	unknown	Unknown	0.00297642	STM2485
yqgE	2.346	hypothetical protein	unknown	Unknown	0.00417851	STM3096
yraM	3.031	putative transglycosylase	similar to E. coli putative glycosylase	Unknown	0.00352119	STM3264
yraN	2.476	hypothetical protein	unknown	Unknown	0.00815718	STM3265
mliC	2.027	lysozyme inhibitor	membrane-bound lysozyme inhibitor of c-type lysozyme	Virulence	0.0151664	STM1447
srfA	2.023	Putative virulence protein	ssrAB-activated gene	Virulence	0.00182002	STM1593
srfB	3.445	Putative virulence protein	ssrAB-activated gene	Virulence	0.00153017	STM1594
Down-regulated in ST24CHX relative to ST24
araH	0.216	putative intracellular protease/amidase	similar to E. coli 4-methyl-5(beta-hydroxyethyl)-thiazole monophosphate synthesis	Amino acid/ peptide transport/ metabolism	0.00249412	STM1931
metA	0.444	homoserine O-succinyltransferase	catalyses the formation of O-succinyl-L-homoserine from succinyl-CoA and L-homoserine in methionine biosynthesis	Amino acid/ peptide transport/ metabolism	0.00402084	STM4182
metN	0.391	DL-methionine transporter ATP-binding subunit	part of the metNIQ transport system for methionine	Amino acid/ peptide transport/ metabolism	0.00322505	STM0247
metR	0.461	metE/metH regulator	transcriptional activator protein metR	Amino acid/ peptide transport/ metabolism, Regulation	0.00212154	STM3964
STM0329	0.459	isopropylmalate isomerase large subunit	isopropylmalate isomerase large subunit; isoleucine biosynthesis	Amino acid/ peptide transport/ metabolism	0.00901064	STM0329
STM1557	0.399	putative aminotransferase	similar to E.coli enzyme that may degrade or block biosynthesis of endogenous mal inducer	Amino acid/ peptide transport/ metabolism, Regulation	0.00161303	STM1557
STM3117	0.238	putative lactoylglutathione lyase	putaive carbon-sulphur lyase	Amino acid/ peptide transport/ metabolism	0.00342434	STM3117
STM4539	0.443	putative glucosamine-fructose-6-phosphate aminotransferase	similar to E. coli L-glutamine-D-fructose-6-phosphate aminotransferase; glutamine metabolism	Amino acid/ peptide transport/ metabolism, Cell wall biogenesis	0.00879824	STM4539
mig-3	0.456	phage-tail assembly-like protein	phage tail assembly protein	Bacteriophage	0.00448432	STM1868
SL1938	0.349	phage tail-like protein	similar to orfG protein in phage 186	Bacteriophage	0.00286761	SL1344_1938
SL1945	0.452	minor tail protein	Bacteriophage SLP 203	Bacteriophage	0.00500327
SL2638	0.191	hypothetical protein	Bacteriophage SLP281	Bacteriophage	0.00100374
SL2639	0.163	hypothetical protein	Bacteriophage SLP281	Bacteriophage	0.0109587
SL2643	0.324	late control-like protein	similar to late control protein in phage	Bacteriophage	0.000971222
SL2704	0.187	hypothetical protein	similar to E.coli retron Ec67 12.8 kDa protein	Bacteriophage	0.00206818
SL2709	0.395	phage tail-like protein	similar to E. coli prophage DLP12 integrase	Bacteriophage	0.00244792
SL3721	0.36	putative transposase	bacteriophage protein	Bacteriophage	0.00196791
STM1037	0.365	minor tail protein	bacteriophage protein	Bacteriophage	0.00826363	STM1037
STM1039	0.436	minor tail protein	bacteriophage protein	Bacteriophage	0.0198474	STM1039
STM1045	0.439	minor tail protein	similar to lambda phage L tail component	Bacteriophage	0.0070926	STM1045
STM1869	0.321	phage-tail assembly-like protein	bacteriophage protein	Bacteriophage	0.00214591	STM1869
STM2609	0.461	DNA packaging-like protein	similar to DNA packaging protein Nu1 of phage 21	Bacteriophage	0.00402084	STM2609
STM2617	0.368	antiterminator-like protein	similar to antiterminator Q	Bacteriophage	0.00259715	STM2617
STM2695	0.18	late control-like protein	similar to late control protein in phage	Bacteriophage	0.00323774	STM2695
STM2706	0.128	phage tail-like protein	similar to tail fiber protein in phage P2	Bacteriophage	0.00214989	STM2706
STM2707	0.205	phage tail-like protein	similar to tail fiber protein gpH from phage P2	Bacteriophage	0.000963372	STM2707
STM2716	0.232	phage-holin-like protein	bacteriophage protein	Bacteriophage	0.00196221	STM2716
STM2718	0.219	head completion-like protein	similar to gpQ from phage 186	Bacteriophage	0.00131758	STM2718
STM2722	0.215	terminase-like protein	bacteriophage protein	Bacteriophage	0.00100374	STM2722
gnd	0.492	6-phosphogluconate dehydrogenase	catalyses the formation of D-ribulose 5-phosphate from 6-phospho-D-gluconate	Carbohydrate metabolism	0.00300397	STM2081
lyxK	0.441	L-xylulose kinase	similar to E. coli L-xylulose kinase	Carbohydrate metabolism	0.00100374
pgtB	0.147	phosphoglycerate transport system sensor protein	protein for signal transmission; phosphoglycerate transport	Carbohydrate metabolism, Transport/ permeability	0.000756511	STM2397
pgtC	0.319	phosphoglycerate transport regulatory protein precursor	protein for signal transmission; phosphoglycerate transport	Carbohydrate metabolism, Transport/ permeability, Regulation	0.0056113	STM2398
STM0885	0.409	putative inner membrane protein	hypothetical phosphotransferase enzyme II	Carobohydrate metabolism	0.0116925	STM0885
STM1129	0.329	N-acetylmannosamine-6-phosphate 2-epimerase	converts N-acetylmannosamine-6-phosphate to N-acetylglucosamine-6-phosphate	Carobohydrate metabolism	0.00208542	STM1129
STM1558	0.441	putative glycosyl hydrolase	glycogen debranching protein	Carbohydrate metabolism	0.00208522	STM1558
STM3782	0.462	putative PTS system galactitol-specific enzyme IIC component	putative PTS system galactitol-specific enzyme IIC component	Carbohydrate metabolism	0.0172652	STM3782
ybeJ	0.459	putative xylanase/chitin deacetylase	conserved hypothetical protein	Carobohydrate metabolism	0.00563478	STM0303
rfbA	0.493	dTDP-glucose pyrophosphorylase	glucose-1-phosphate thymidylyltransferase	Cell wall biogenesis	0.00439513	STM2095
rfbU	0.232	mannosyl transferase	putative glycosyltransferase; mannosyl transferase	Cell wall biogenesis	0.000756511
rfbI	0.419	CDP-6-deoxy-delta-3, 4-glucoseen reductase	catalyses the formation of 3,6-dideoxy-D-glycero-D-glycero-4-hexulose	Cell wall biogenesis	0.00311728	STM2093
STM0719	0.484	putative UDP-galactopyranose mutase	hypothetical udp-galactopyranose mutase (pseudogene)	Cell wall biogenesis	0.00329327	STM0719
STM1940	0.488	putative cell wall-associated hydrolase	hypothetical exported protein	Cell wall biogenesis	0.0422654	STM1940
wcaF	0.5	putative colanic acid biosynthesis acetyltransferase WcaF	acetyltransferase believed to catalyze the addition of the acetyl group that is attached through an O linkage to the first fucosyl residue of the colanic acid repetitive unit (E unit)	Cell wall biogenesis	0.00790706	STM2110
wcaJ	0.318	putative UDP-glucose lipid carrier transferase	glucose-1-phosphate transferase responsible for the addition of the first glucose-1-phosphate from UDP-glucose to the lipid carrier undecaprenyl phosphate in the biosynthesis of colanic acid	Cell wall biogenesis	0.00192313	STM2103
bioB	0.413	biotin synthetase	similar to E. coli biotin synthesis	Cofactor metabolism	0.0182572	STM0794
ribE	0.473	riboflavin synthase subunit alpha	catalyses the formation of riboflavin from 6, 7-dimethyl-8-(1-D-ribityl)lumazine	Cofactor metabolism	0.00206818	STM1426
STM1546	0.189	hypothetical protein	similar to E. coli 3-(3-hydroxyphenyl)propionate hydroxylase	Cofactor metabolism	0.00146216	STM1546
acrB		acridine efflux pump	component of AcrAB-TolC efflux system	Drug transport & metabolism	0.02552	STM0475
acrF	0.326	multidrug transport protein	component of AcrEF-TolC efflux system	Drug transport & metabolism	0.00563478	STM3391
STM4260	0.337	cation efflux pump	hypothetical type-I secretion protein	Drug transport & metabolism	0.00532209	STM4260
ydhE	0.35	multidrug efflux protein	NorM; MdtK; functions as a Na(+)/drug antiporter	Drug transport & metabolism	0.00122191	STM1425
atpI	0.48	F0F1 ATP synthase subunit I	produces ATP from ADP in the presence of a proton gradient across the membrane; subunit I associates with the membrane and may be involved with cation translocation	Energy production	0.00813431	STM3872
citC	0.458	citrate lyase synthetase	similar to E. coli citrate lyase synthetase	Energy production	0.00573588	STM0624
citD	0.314	citrate lyase subunit gamma	acyl carrier protein; with CitE and CitF catalyses the formation of oxaloacetate from citrate	Energy production	0.00122191	STM0623
dpaL	0.357	diaminopropionate ammonia-lyase	catalyses the formation of pyruvate from 2,3-diaminopropionate	Energy production	0.00267508	STM1002
eutD	0.421	phosphotransacetylase	hypothetical phosphate acyltransferase; in Salmonella this enzyme is required for ethanolamine catabolism	Energy production, Anaerobic metabolism	0.017698	STM2466
fdnH	0.401	formate dehydrogenase-N beta subunit	conversion of formic acid to hydrogen and carbon dioxide under anaerobic conditions,	Energy production, Anaerobic metabolism	0.0090272	STM1569
glpD	0.368	glycerol-3-phosphate dehydrogenase	converts sn-glycerol-3-phosphate and ubiquinone-8 to dihydroxy acetone phosphate and ubiquinol-8; associates with the cytoplasmic membrane	Energy production	0.0406893	STM3526
napC	0.378	cytochrome c-type protein NapC	with NapABDFGH functions as a nitrate reductase; NapC functions as an electron shuttle between NapAB and NapGH or quinone	Energy production, Anaerobic metaboliam	0.00965769	STM2255
napD	0.196	assembly protein for periplasmic nitrate reductase	nitrate reductase reduces nitrite to nitrate	Energy production, Anaerobic metabolism	0.00100374	STM2260
STM1556	0.499	putative Na+/H+ antiporter	similar to E. coli transport of dicarboxylates	Energy production	0.00371929	STM1556
STM3129	0.479	putative NAD-dependent aldehyde dehydrogenase	possible aldehyde dehydrogenase	Energy production	0.00223794	STM3129
ydiS	0.432	hypothetical protein	hypothetical electron transfer flavoprotein-quinone oxidoreductase	Energy production	0.0218318	STM1352
yfaE	0.456	2Fe-2S ferredoxin YfaE	2Fe-2S ferredoxin linked ribonucleotide reductase; plays a role in maintenance and possibly the biosynthesis of diferric-tyrosyl radical cofactor, essential for nucleotide reduction catalysed by ribonucleotide reductases	Energy production	0.0118777	STM2279
flgM	0.154	anti-sigma28 factor FlgM	negative regulator of flagellin synthesis (anti-sigma factor); regulates the flagellar specific sigma 28 transcription factor	Flagella & Chemotaxis	0.00155865
fliC	0.248	flagellin	structural flagella protein	Flagella & Chemotaxis	0.00267508	STM1959
fhuF	0.36	ferric iron reductase involved in ferric hydroximate transport	involved in reduction of ferric iron in cytoplasmic ferrioxamine B	Inorganic ion transport/ metabolism, Transport/ permeability, Virulence	0.0213277	STM4550
scsD	0.402	suppression of copper sensitivity protein	suppressor for copper-sensitivity D	Inorganic ion transport/ metabolism	0.00901064	STM1116
aas	0.31	bifunctional acyl-[acyl carrier protein] synthetase/2-acylglycerophosphoethanolamine acyltransferase	transfers fatty acids to the 1-position via an enzyme-bound acyl-ACP intermediate in the presence of ATP and magnesium. Its physiological function is to regenerate phosphatidylethanolamine from 2-acyl-glycero-3-phosphoethanolamine (2-acyl-GPE) formed by transacylation reactions or degradation by phospholipase A1	Lipid metabolism	0.0041181
fadL	0.18	long-chain fatty acid outer membrane transporter	long-chain fatty acid outer membrane transporter	Lipid metabolism, Transport/ permeability	0.0012142	STM2391
fadR	0.485	fatty acid metabolism regulator	multifunctional regulator of fatty acid metabolism	Lipid metabolism, Regulation	0.0309743	STM1805
ydiO	0.39	putative acyl-CoA dehydrogenase	putative acyl-CoA dehydrogenase	Lipid metabolism, Anaerobic metabolism,	0.00448432	STM1356
nrdF	0.405	ribonucleotide-diphosphate reductase subunit beta	catalyses the rate-limiting step in dNTP synthesis; converts nucleotides to deoxynucleotides	Nucleotide metabolism	0.00461792	STM2808
purT	0.421	phosphoribosylglycinamide formyltransferase 2	non-folate utilizing enzyme, catalyses the production of beta-formyl glycinamide ribonucleotide from formate, ATP, and beta-GAR and a side reaction producing acetyl phosphate and ADP from acetate and ATP; involved in de novo purine biosynthesis	Nucelotide metabolism	0.00910588	STM1883
STM4104	0.487	putative 5'-nucleotidase/ 2', 3'-cyclic phosphodiesterase	similar to E. coli UDP-sugar hydrolase; similar to esterase	Nucleotide metabolism	0.00690178	STM4104
STM4318	0.358	putative acetyltransferase	catalyses the reversible hydrolysis of the amide bond within dihydroorotate; this metabolic intermediate is required for the biosynthesis of pyrimidine nucleotides	Nucleotide metabolism	0.00340698	STM4318
dkgB	0.496	2, 5-diketo-D-gluconate reductase B	catalyses the reduction of 2, 5-diketo-D-gluconic acid to 2-keto-L-gulonic acid	Other	0.0122844	STM0255
marT	0.472	putative transcriptional regulator	putative transcriptional regulator	Regulator	0.00201855	STM3759.S
nhaR	0.456	transcriptional activator NhaR	Na+/H+ antiporter regulatory protein	Regulation, Transport/ permeability	0.00530193	STM0040
pgtA	0.255	phosphoglycerate transport regulator protein	phosphoglycerate transport system transcriptional regulatory protein	Regulation	0.00230311	STM2396
SL1967	0.475	putative transcriptional regulator	putative transcriptional regulator	Regulation	0.00434428
STM0410	0.285	putative regulatory protein	putative transcriptional regulator	Regulation	0.00176212	STM0410
zntR	0.478	zinc-responsive transcriptional regulator	zinc-responsive transcriptional regulator	Regultion	0.0100967	STM3412
IsrC	0.483	IsrC	small RNA	sRNA	0.00352119	-
IsrF	0.343	IsrF	small RNA	sRNA	0.00206818	-
IsrO	0.407	IsrO	small RNA	sRNA	0.00208542	-
STnc500	0.432	STnc500	small RNA	sRNA	0.00354097	-
STnc510	0.318	STnc510	small RNA	sRNA	0.0044321	-
clpB	0.481	protein disaggregation chaperone	similar to E. coli heat shock protein	Stress response	0.0168962	STM2660
pqaA	0.457	PhoPQ-regulated protein	PhoPQ-activated protein	Stress response	0.00208522	STM1544
res	0.431	DNA restriction enzyme	DNA restriction enzyme	Stress response	0.0052308	STM0358.S
STM1033	0.36	Clp protease-like protein	similar to E. coli ATP-dependent proteolytic subunit of ClpA-ClpP serine protease	Stress response	0.0168287	STM1033
STM4413	0.311	putative metallo-dependent hydrolase	catalyses the reversible hydrolysis of the amide bond within dihydroorotate; this metabolic intermediate is required for the biosynthesis of pyrimidine nucleotides	Stress response	0.00951938	STM4413
STM4490	0.471	Mrr	putative restriction endonuclease	Stress response	0.00208522	STM4490
STM4491	0.425	putative ATP-dependent Lon protease	similar to E. coli DNA-binding, ATP-dependent protease La; heat shock K-protein	Stress response	0.00648871	STM4491
torD	0.325	chaperone protein TorD	TorD; involved in the biogenesis of torA; acts on torA before the insertion of the molybdenum cofactor and, as a result, probably favors a conformation of the apoenzyme that is competent for acquiring the cofactor	Stress response	0.00198976	STM3821
csgG	0.366	putative curli operon transcriptional regulator	curli production assembly/transport component CsgG precursor	Surface structures, Cell wall biogenesis	0.00657555	STM1139
fimF	0.438	putative fimbrial protein	fimbrial-like protein	Surface structures	0.0081175	STM0548
ppdD	0.411	putative major pilin subunit	similar to E. coli prepilin peptidase dependent protein; competence gene-DNA binding and transport	Surface structures	0.00492681	STM0144
stfA	0.366	putative fimbrial subunit	major fimbrial subunit stfa (hypothetical fimbrial subunit)	Surface structures	0.00364711
sthD	0.422	putative fimbrial subunit	similar to E. coli fimbrial morphology	Surface structures	0.00412753	STM4592
fmt	0.475	methionyl-tRNA formyltransferase	modifies the free amino group of the aminoacyl moiety of methionyl-tRNA(fMet); important in translation initiation	Transcription, ribosome structure & transilation	0.00210244	STM3407
rplB	0.453	50S ribosomal protein L2	one of the primary rRNA-binding proteins; required for association of the 30S and 50S subunits to form the 70S ribosome, for tRNA binding and peptide bond formation	Transcription, ribosome structure & transilation	0.0014393	STM3437
rplE	0.388	50S ribosomal protein L5	part of 50S and 5S/L5/L18/L25 subcomplex; contacts 5S rRNA and P site tRNA; forms a bridge to the 30S subunit in the ribosome by binding to S13	Transcription, ribosome structure & transilation	0.00396601	STM3428
rplF	0.414	50S ribosomal protein L6	50S ribosomal protein L6	Transcription, ribosome structure & transilation	0.00298436	STM3425
rplN	0.42	50S ribosomal protein L14	binds to the 23S rRNA between the centers for peptidyl transferase and GTPase	Transcription, ribosome structure & transilation	0.00208522	STM3430
rplO	0.382	50S ribosomal protein L15	late assembly protein	Transcription, ribosome structure & transilation	0.00357457	STM3421
rplP	0.395	50S ribosomal protein L16	located in the peptidyl transferase center and may be involved in peptidyl transferase activity	Transcription, ribosome structure & transilation	0.00270526	STM3433
rplQ	0.449	50S ribosomal protein L17	a component of the macrolide binding site in the peptidyl transferase center	Transcription, ribosome structure & transilation	0.00319981	STM3414
rplW	0.444	50S ribosomal protein L23	binds third domain of 23S rRNA and protein L29; part of exit tunnel	Transcription, ribosome structure & transilation	0.00409756	STM3438
rplX	0.409	50S ribosomal protein L24	assembly initiator protein; binds to 5' end of 23S rRNA and nucleates assembly of the 50S; surrounds polypeptide exit tunnel	Transcription, ribosome structure & transilation	0.00211701	STM3429
rpmD	0.625	50S ribosomal protein L30	L30 binds domain II of the 23S rRNA and the 5S rRNA; similar to eukaryotic protein L7	Transcription, ribosome structure & transilation	0.00572006	STM3422
rpmJ	0.16	50S ribosomal protein L36	smallest protein in the large subunit; similar to what is found with protein L31 and L33 several bacterial genomes contain paralogs which may be regulated by zinc; the protein from Thermus thermophilus has a zinc-binding motif and contains a bound zinc ion; the proteins in this group have the motif	Transcription, ribosome structure & transilation	0.00439513	STM3419
rpoA	0.31	DNA-directed RNA polymerase subunit alpha	catalyses the transcription of DNA into RNA using the four ribonucleoside triphosphates as substrates; dimerization of the alpha subunit is the first step in the sequential assembly of subunits to form the holoenzyme	Transcription, ribosome structure & transilation	0.00300817	STM3415
rpsC	0.385	30S ribosomal protein S3	forms a complex with S10 and S14; binds the lower part of the 30S subunit head and the mRNA in the complete ribosome to position it for translation	Transcription, ribosome structure & transilation	0.00211951	STM3434
rpsD	0.353	30S ribosomal protein S4	primary rRNA binding protein; nucleates 30S assembly; involved in translational accuracy with proteins S5 and S12; interacts with protein S5; involved in autogeneously regulating ribosomal proteins by binding to pseudoknot structures in the polycistronic mRNA; interacts with transcription complex and functions similar to protein NusA in antitermination	Transcription, ribosome structure & transilation	0.00512995	STM3416
rpsE	0.333	30S ribosomal protein S5	located at the back of the 30S subunit body where it stabilises the conformation of the head with respect to the body; contacts S4 and S8; with S4 and S12 plays a role in translational accuracy; mutations in this gene result in spectinomycin resistance	Transcription, ribosome structure & transilation	0.00181031	STM3423
rpsH	0.28	30S ribosomal protein S8	binds directly to 16S rRNA central domain where it helps coordinate assembly of the platform of the 30S subunit	Transcription, ribosome structure & transilation	0.00211951	STM3426
rpsM	0.345	30S ribosomal protein S13	located at the top of the head of the 30S subunit, it contacts several helices of the 16S rRNA; makes contact with the large subunit via RNA-protein interactions and via protein-protein interactions with L5; contacts P-site tRNA	Transcription, ribosome structure & transilation	0.00602769	STM3418
rpsS	0.434	30S ribosomal protein S19	protein S19 forms a complex with S13 that binds strongly to the 16S ribosomal RNA	Transcription, ribosome structure & transilation	0.00321927	STM3436
STM1548.s	0.253	putative S-adenosylmethionine/tRNA-ribosyltransferase-isomerase	similar to E. coli synthesis of queuine in tRNA	Transcription, ribosome structure & transilation	0.00192051	STM1548.s
STM1549	0.437	putative translation initiation inhibitor	conserved hypothetical protein	Transcription, ribosome structure & transilation	0.00128683	STM1549
yfiA	0.401	translation inhibitor protein RaiA	associated with 30S ribosomal subunit; interferes with translation elongation	Transcription, ribosome structure & transilation	0.00908358	STM2665
yrdC	0.404	putative ribosome maturation factor	RimN; YrdC; required for maturation of 16s RNA; binds preferentially double stranded RNA	Transcription, ribosome structure & transilation	0.0101493	STM3402
cirA	0.431	colicin I receptor	colicin I receptor precursor	Transport/ permeability	0.0178995	STM2199
gatB	0.314	galactitol-specific PTS system component IIB	galactitol-specific PTS system component IIB	Transport/ permeability, carbohydrate metabolism	0.00153017	STM3259
mscL	0.384	large-conductance mechanosensitive channel	forms homopentamer; channel that opens in response to pressure or hypoosmotic shock	Transport/ permeability, Cell wall biogenesis	0.00181031	STM3410
nixA	0.416	putative nickel transporter	hypothetical cation transporter	Transport/ permeability, inorganic ion transport metabolism	0.00318007	STM2783
secY	0.392	preprotein translocase subunit SecY	forms heterotrimeric complex in the membrane; in bacteria the complex consists of SecY which forms the channel pore and SecE and SecG	Transport/ permeability	0.00122191	STM3420
STM3126	0.295	putative amino acid transporter	possible amino acid transport protein	Transport/ permeability, Amino acid/ peptide transport/ metabolism	0.00131568	STM3126
STM4494	0.256	putative spermidine/putrescine transport system protein	putative ABC-type sugar/spermidine/putrescine transport system ATPase component	Transport/ permeability	0.00246855	STM4494
STM4535	0.336	putative PTS permease	similar to E. coli PTS enzyme IIAB, mannose-specific	Transport/ permeability, carbohydrate metabolism	0.0101568	STM4535
rlpA	0.374	rare lipoprotein A	unknown	Unknown	0.00281959	STM0638
SL0290	0.307	hypothetical protein	unknown	Unknown	0.00298436	-
SL1559	0.338	hypothetical protein	unknown	Unknown	0.00316582	-
SL1786	0.421	hypothetical protein	unknown	Unknown	0.00414379	-
SL1934	0.274	hypothetical protein	unknown	Unknown	0.0217621	-
SL1947	0.454	putative inner membrane protein	fusion of two S. Typhimurium hypothetical proteins (gi|7467255) and (gi|7467255)	Unknown	0.00426042	-
SL1980	0.477	Unknown	unknown	Unknown	0.00229412	-
SL2589	0.389	hypothetical protein	unknown	Unknown	0.00192051	-
slsA	0.419	putative inner membrane protein	unknown	Unknown	0.00267508	STM3761
smf	0.373	hypothetical protein	unknown	Unknown	0.00249412	STM3405
STM0052	0.422	putative transcriptional regulator	unknown	Unknown	0.0315198	STM0052
STM0081	0.458	putative secreted protein	unknown	Unknown	0.0311143	STM0081
STM0275.s	0.345	putative cytoplasmic protein	unknown	Unknown	0.00690178	STM0275.s
STM0294	0.485	putative cytoplasmic protein	unknown	Unknown	0.00892498	STM0294
STM0335	0.482	putative outer membrane protein	unknown	Unknown	0.00435481	STM0335
STM0717	0.399	putative inner membrane protein	unknown	Unknown	0.00763336	STM0717
STM0726	0.37	putative glycosyl transferase	unknown	Unknown	0.00498389	STM0726
STM1013	0.283	regulatory protein; regulatory protein	putative transcriptional regulator	Unknown	0.00784882	STM1013
STM1017	0.261	hypothetical protein	unknown	Unknown	0.0020414	STM1017
STM1031	0.37	hypothetical protein	unknown	Unknown	0.0192943	STM1031
STM1053	0.379	hypothetical protein	unknown	Unknown	0.0081175	STM1053
STM1081	0.457	putative outer membrane protein	unknown	Unknown	0.00585127	STM1081
STM1089	0.47	putative inner membrane protein	unknown	Unknown	0.00584597	STM1089
STM1130	0.474	putative inner membrane protein	unknown	Unknown	0.0120293	STM1130
STM1131	0.465	putative outer membrane protein	unknown	Unknown	0.0114469	STM1131
STM1410	0.356	putative cytoplasmic protein	unknown	Unknown	0.00206818	STM1410
STM1547	0.361	putative transcriptional regulator	putative transcriptional regulator	Unknown	0.00182002	STM1547
STM1550	0.471	putative cytoplasmic protein	unknown	Unknown	0.00208542	STM1550
STM1551	0.337	putative cytoplasmic protein	unknown	Unknown	0.00249452	STM1551
STM1554	0.454	putative coiled-coil protein	unknown	Unknown	0.00587348	STM1554
STM1555	0.333	putative transcriptional regulator	putative transcriptional regulator	Unknown	0.00208865	STM1555
STM1561	0.212	putative lipoprotein	unknown	Unknown	0.00243258	STM1561
STM1630	0.335	putative inner membrane protein	unknown	Unknown	0.00192051	STM1630
STM1637	0.492	putative inner membrane protein	unknown	Unknown	0.00715649	STM1637
STM1665	0.331	putative cytoplasmic protein	unknown	Unknown	0.00297642	STM1665
STM1670	0.279	putative lipoprotein	unknown	Unknown	0.00147364	STM1670
STM1808	0.365	putative cytoplasmic protein	unknown	Unknown	0.00857434	STM1808
STM1856	0.443	putative cytoplasmic protein	unknown	Unknown	0.0014393	STM1856
STM1860	0.364	unknown	unknown	Unknown	0.00494196	STM1860
STM1861	0.241	unknown	unknown	Unknown	0.00229412	STM1861
STM1865	0.163	unknown	unknown	Unknown	0.001403	STM1865
STM2236	0.42	hypothetical protein	unknown	Unknown	0.00453888	STM2236
STM2240	0.335	putative cytoplasmic protein	unknown	Unknown	0.00267173	STM2240
STM2629	0.369	hypothetical protein; hypothetical protein	unknown	Unknown	0.00690844	STM2629
STM2655	0.376	putative cytoplasmic protein	unknown	Unknown	0.0054579	STM2655
STM2768	0.415	putative transposase	Transposon	Unknown	0.00192313	STM2768
STM3036	0.469	putative inner membrane protein	unknown	Unknown	0.00753964	STM3036
STM3085	0.329	putative outer membrane lipoprotein	unknown	Unknown	0.00343799	STM3085
STM3125	0.471	putative cytoplasmic protein	unknown	Unknown	0.00459007	STM3125
STM3130	0.193	putative cytoplasmic protein	unknown	Unknown	0.00182002	STM3130
STM3411	0.389	putative cytoplasmic protein	unknown	Unknown	0.00547613	STM3411
STM3752	0.442	putative cytoplasmic protein	unknown	Unknown	0.00198976	STM3752
STM4261	0.372	putative inner membrane protein	unknown	Unknown	0.00446424	STM4261
STM4313	0.464	putative cytoplasmic protein	unknown	Unknown	0.00262727	STM4313
STM4498	0.253	putative inner membrane protein	unknown	Unknown	0.00133458	STM4498
STM4505	0.497	hypothetical protein	putative inner membrane or exported	Unknown	0.00889	STM4505
yadS	0.358	hypothetical protein	unknown	Unknown	0.00419564	STM0205
yafS	0.409	putative SAM-dependent methyltransferase	unknown	Unknown	0.00402018	STM0262
ybbV	0.298	putative cytoplasmic protein	unknown	Unknown	0.00683153	STM0521
ybdZ	0.399	putative cytoplasmic protein	unknown	Unknown	0.0121218	STM0587
ybeQ	0.472	TPR repeat-containing protein	unknown	Unknown	0.0030069	STM0654
yecH	0.45	putative cytoplasmic protein	unknown	Unknown	0.0169863	STM1936
yecM	0.403	hypothetical protein	unknown	Unknown	0.00528286	STM1908
ygfX	0.398	putative inner membrane protein	unknown	Unknown	0.0029306	STM3046
yhcH	0.395	putative cytoplasmic protein	unknown	Unknown	0.00196791	STM3335
yhdN	0.351	hypothetical protein	unknown	Unknown	0.00267508	STM3413
yhhK	0.383	putative acetyltransferase	unknown	Unknown	0.0367021	STM3565
yicH	0.343	putative inner membrane protein	unknown	Unknown	0.00120132	STM3748
yieP	0.397	putative regulatory protein	possible regulator of the GntR family	Unknown	0.0018762	STM3888
yjeJ	0.345	putative inner membrane protein	unknown	Unknown	0.00370159	STM4332
yliI	0.225	unknown	unknown	Unknown	0.00182002	STM0861
yqjF	0.397	hypothetical protein	unknown	Unknown	0.00727866	STM3232
yrdB	0.357	putative periplasmic protein	unknown	Unknown	0.00507904	STM3400
avrA	0.458	secreted effector protein	invasion protein; inhbits activation of key proinflammatory transcription factor NF-kappaB	Virulence	0.00424732	STM2865
hilC	0.404	invasion regulatory protein	SprA; AraC family; activator for invasion genes; derepresses hilA expression	Virulence	0.00206818	STM2867
hilD	0.183459	invasion protein regulatory protein	SPI 1 and 2 regulator protein	Virulence	0.00263436	STM2875
hopD	0.288	leader peptidase HopD	similar to E. coli leader peptidase	Virulence	0.00182002	STM3442
iagB	0.333	invasion protein precursor	invasion associated gene protein IagB precursor	Virulence	0.00711021	STM2877
invE	0.491	invasion protein	invasion protein; interacts with SecA-SipB/C complex; essential for translocation into host cells	Virulence	0.00181031	STM2897
invG	0.325	outer membrane secretin precursor	type III secretion apparatus	Virulence	0.00377698	STM2898
invH	0.49	needle complex outer membrane lipoprotein precursor	stabilises InvG secretin; type III secretion apparatus	Virulence	0.00351322	STM2900
orgA	0.228	needle complex assembly protein	oxygen-regulated invasion protein; flagellar biosynthesis/type III secretion apparatus	Virulence	0.00220378	STM2870
orgC	0.388	putative cytoplasmic protein	hypothetical protein found within S. typhi pathogenicity island 1	Virulence	0.00182002	STM2868
pagC	0.415	virulence membrane protein PAGC precursor	outer membrane invasion protein	Virulence	0.00533017	STM1246
pipC	0.329	pathogenicity island-encoded protein C	similar to type III secretion chaperones SigE and CesT	Virulence	0.00507904	STM1090
prgH	0.373	needle complex inner membrane protein	type III secretion apparatus	Virulence	0.00154868	STM2874
prgI	0.467	type III secretion apparatus component	type III secretion system apparatus	Virulence	0.00340698	STM2873
prgJ	0.259	type III secretion apparatus component	type III secretion system apparatus	Virulence	0.00100374	STM2872
prgK	0.5	type III secretion system apparatus	type III secretion system apparatus	Virulence	0.00446424	STM2871
rhuM	0.44	putative cytoplasmic protein	hypothetical DNA-binding protein	Virulence	0.00343799	STM3755
sicA	0.495	type III secretion-associated chaperone	surface presentation of antigens	Virulence	0.00522111	STM2886
sicP	0.497	type III secretion system effector protein	type III secretion system effector protein	Virulence	0.00852837	STM2879
sipA	0.426	type III secretion system effector protein	type III secretion system effector protein	Virulence	0.00122191	STM2882
sipB	0.267	translocation machinery component	translocation machinery component	Virulence	0.00264109	STM2885
sipC	0.289	type III secretion system effector protein	type III secretion system effector protein	Virulence	0.00257898	STM2884
sipD	0.425	type III secretion system apparatus	type III secretion system apparatus	Virulence	0.00126969	STM2883
sopA	0.439	type III secretion system effector protein	type III secretion system effector protein	Virulence	0.00356914	STM2066
sopB	0.339	type III secretion system effector protein	type III secretion system effector protein	Virulence	0.00429191	STM1091
spaS	0.341	surface presentation of antigens protein SpaS	Required for surface presentation of invasion plasmid antigens	Virulence	0.0177845	STM2887
sprB	0.378	transcriptional regulator	transcriptional regulator SprB; SPI-1	Virulence	0.00196221	STM2866
sptP	0.302	protein tyrosine phosphatase/GTPase activating protein	type III secretion system effector protein	Virulence	0.00402084	STM2878
ssaD	0.265	virulence protein	hypothetical pathogenicity island protein	Virulence	0.00298469	STM1395
ssaE	0.202	secretion system effector	secretion system effector	Virulence	0.0496462	STM1396
ssaG	0.273	type III secretion system apparatus protein	type III secretion system apparatus	Virulence	0.00122191	STM1406
ssaJ	0.451	needle complex inner membrane lipoprotein	type III secretion system apparatus	Virulence	0.00103834	STM1409
ssaK	0.254	type III secretion system apparatus protein	type III secretion system apparatus protein	Virulence	0.00181031	STM1411
ssaN	0.387	type III secretion system ATPase	type III secretion ATP synthase	Virulence	0.00140659	STM1415
ssaO	0.285	type III secretion system apparatus protein	type III secretion system apparatus	Virulence	0.00100374	STM1416
ssaP	0.279	type III secretion system apparatus protein	type III secretion system apparatus	Virulence	0.00324546	STM1417
ssaQ	0.41	type III secretion system protein	type III secretion system protein	Virulence	0.00645706	STM1418
ssaS	0.384	type III secretion system apparatus protein	type III secretion system apparatus protein	Virulence	0.00100374	STM1420
ssaU	0.416	type III secretion system apparatus protein	type III secretion system apparatus protein	Virulence	0.00574648	STM1422
ssaV	0.422	type III secretion system apparatus protein	type III secretion system apparatus protein	Virulence	0.00223792	STM1414
sscA	0.354	secretion system chaparone	secretion system chaparone	Virulence	0.00122191	STM1399
sscB	0.311	secretion system chaparone	secretion system chaparone	Virulence	0.000963372	STM1403
sseA	0.42	secretion system chaperone protein	type III secretion system chaperone protein	Virulence	0.00602918	STM1397
sseB	0.393	translocation machinery component	hypothetical pathogenicity island effector effector protein	Virulence	0.0026247	STM1398
sseC	0.439	translocation machinery component	type III secretion system apparatus protein	Virulence	0.00129147	STM1400
sseE	0.403	secreted effector protein	type III secretion system protein	Virulence	0.00176212	STM1402
sseF	0.279	secreted effector protein	type III secretion system effector protein-regulates and maintains the SCV	Virulence	0.00182002	STM1404
sseG	0.448	secreted effector protein	type III secretion system effector protein-modulates the positioning of the SCV	Virulence	0.00267508	STM1405
