# Supplementary material for: Comparative analysis of Salmonella susceptibility and tolerance to the biocide chlorhexidine identifies a complex cellular defense network
Source: Front Microbiol. 2014 Aug 1;5:373. doi: 10.3389/fmicb.2014.00373 (PMC4117984; doi:10.3389/fmicb.2014.00373)
Supplement: Figure S1 — (A) Comparative respiration of ST24WT, and the chlorhexidine tolerant mutant, ST24CHX, on PM plates 1–10, containing energy sources and osmolytes. Substrates where a significant difference in the respiration between ST24WT and ST24CHX was recorded are indicated with arrows and details are provided in Table S6. (B) Comparative respiration of ST24WT and the chlorhexidine tolerant mutant, ST24CHX, on PM plates 11–20, containing antimicrobial compounds. Compounds where a significant difference in the respiration between ST24WT and ST24CHX were recorded, indicating a possible alteration in susceptibility, are indicated with arrows and details are provided in Table S6. [file DataSheet1.ZIP › Datasheet/Table S4.XLS]

## Sheet: Table_S4
Protein Spot #	p-value	Fold Change	Max CV (%)	Spot Area	q-value	Power	Normalised Volume				Peak Height
							ST24WT	ST24CHX	ST24WT (+Chl*)	ST24CHX (+Chl*)	ST24WT	ST24CHX	ST24WT (+Chl*)	ST24CHX (+Chl*)
37	1.54e-05	6.45	28.56	898	0.000115	1	0.28	1.83	0.29	1.73	182.18	1101.01	178.52	898.79	*+chl: chlorhexidine treated
38	2.8e-05	7.51	31.88	529	0.000171	1	0.24	1.83	0.29	1.72	163.68	1011.88	180.31	926.78
113	0.000549	21.19	63.55	1456	0.0012	0.999	2.97	0.15	2.67	0.14	1398.1	56.26	1382.62	55.68
135	0.000721	6.53	45.2	1845	0.00145	0.998	0.29	1.87	0.43	1.58	114.58	596.72	809.82	723.51
183	3.99e-05	12.35	46.1	2421	0.00109	0.999	0.14	1.75	0.14	1.77	626.01	5987.04	749.51	6768.04
144	0.000481	10.59	42.16	2271	3.43e-05	1	2.01	0.63	2.4	0.23	1428.91	220.49	1456	59.7
166	2.92e-06	8.36	38.68	1379	0.000154	1	0.22	1.54	0.2	1.7	361.78	2415.51	305.85	2576.05
170	2.29e-05	10.92	33.73	1618	0.000166	1	0.16	1.78	0.21	1.7	136.67	1507.58	215.77	1737.5
177	2.65e-05	8.43	43.83	1657	0.000211	1	0.21	1.79	0.25	1.63	264.59	537.57	166.49	670.59
216	0.0288	18.09	155.84	2651	0.002	0.996	0.12	2.25	0.86	1.78	180.55	1380.23	631.67	6416.48
202	0.0148	18.03	150.13	2284	0.0157	0.839	0.12	2.2	0.57	1.63	87.5	1149.49	195.83	3066.63
262	9.2e-07	9.26	34.98	3697	0.0268	0.731	0.13	1.23	0.14	1.21	1586.51	9655.32	1178.27	8752.35
197	0.00108	4.91	43.96	344	0.000667	1	0.49	1.73	0.39	1.92	169.48	430.33	187.18	537.62
254	0.000238	5.64	45.22	1428	1.96e-05	1	0.2	1.11	0.24	1.1	695.26	3129.22	699.86	2571.59
238	0.000257	2.06	19.93	1222	0.00064	1	0.52	0.93	0.49	1.01	1924.24	2346.38	1856.92	2459.6
275	2.03e-07	6.99	19.23	1798	0.00021	1	0.23	1.63	0.25	1.57	564.07	3012.96	630.32	3548.98
240	1.11e-06	9.05	36.07	770	1.77e-05	1	0.14	1.3	0.16	1.29	357.23	2648.04	380.51	2327.13
257	3.92e-05	5.16	29.92	640	0.000503	1	0.35	1.75	0.39	1.82	446.09	1281.51	705.09	1529.09
265	0.00017	6.59	42.53	853	7.15e-06	1	1.61	0.24	1.53	0.27	4768.49	338.61	4131.52	652.7
279	4.21e-05	5.72	33.81	1270	0.000215	1	0.36	1.8	0.31	1.57	418.6	810.24	388.74	826.72
289	2.22e-05	6.36	40.74	1166	0.000151	1	0.39	2.2	0.35	1.74	155.5	446.59	257.11	522.56
290	4.12e-05	3.4	21.28	793	0.000215	1	0.48	1.63	0.51	1.37	349.04	207.08	192.75	395.83
327	2.83e-05	10.05	41.56	2898	0.000171	1	0.26	2.07	0.21	1.75	1618.94	7274.95	1966.34	8055.93
344	5.26e-05	10.43	42.97	4057	0.000269	1	0.21	2.09	0.2	1.72	2601.45	15380.6	3355.76	15867.4
349	9.76e-06	9.91	51.19	1880	9.69e-05	1	0.3	2.24	0.23	2.13	904.75	3526.09	978.59	4006.63
334	6.39e-05	7.45	46.77	1850	0.00024	1	0.28	2.1	0.29	1.71	347.27	2005.07	540.03	2388.4
343	1.24e-05	6.48	31.84	1380	0.000215	1	0.43	1.93	0.3	1.67	519.11	1274.91	408.9	1561.62
345	4.18e-05	6	31	598	8.47e-05	1	0.48	2.04	0.34	1.64	202.04	665.79	305.91	906.27
368	0.000211	4.61	35.65	3220	0.00046	1	0.46	1.81	0.39	1.59	2572.76	9277.38	2621.43	8609.41
353	0.000148	8.14	44.77	531	0.000774	1	1.52	0.41	2.26	0.28	731.74	144.94	828.16	73.72
359	0.00031	3.71	36.21	590	0.000469	1	0.49	1.79	0.48	1.52	109.95	248.5	124.41	232.43
386	1.42e-05	6.37	25.68	1463	0.000596	1	1.98	0.31	1.97	0.38	8140.31	427.56	8041.31	568.29
363	0.000153	4.33	37.22	1126	0.00011	1	0.41	1.76	0.41	1.53	404.79	1442.35	606.45	1470.01
407	2.42e-06	5.21	27.09	1338	0.000269	1	0.57	2.01	0.42	2.17	9748.25	22178.1	7333.29	21987.2
418	2.85e-05	4.44	30.04	2966	0.0004	1	0.56	1.69	0.4	1.78	5846.17	14438.9	4408.21	13596.4
419	0.000216	3	26.19	1633	3.06e-05	1	1.56	0.59	1.78	0.67	4077.78	1056.42	4494.04	1173.88
406	0.000121	5.85	41.15	2644	0.000171	1	0.2	1.1	0.19	1.08	2964.21	14628.1	2834.32	25203.1
387	6.48e-05	4.12	32.05	377	0.000596	1	1.73	0.46	1.91	0.54	3143.33	522.01	3347.67	597.88
425	4.75e-05	4.79	28.36	763	0.00023	1	0.61	1.68	0.35	1.58	1365.44	473.19	308.84	375.81
453	9.19e-06	8.07	51.47	3939	0.000243	1	1.63	0.28	1.72	0.21	26516.8	4584.83	30180.9	3442.19
440	5.56e-05	21.7	52.02	1107	8.19e-05	1	2.84	0.13	2.49	0.24	2991.96	79.6	2650.25	127.02
481	0.442	1.59	55.68	1851	0.000211	1	0.81	1.16	0.73	1.14	14902.2	19341.4	11836.6	14377.9
501	0.4	1.64	64.33	8420	0.244	0.185	0.75	1.18	0.72	1.16	58272.1	71368.4	60626.3	71716
456	3.99e-05	3.38	31.86	1141	7.87e-05	1	0.61	2.08	0.62	1.72	448.83	755.08	503.32	898.79
488	8.57e-06	11.34	47.71	784	0.229	0.202	2.95	0.26	2.67	0.41	2266.04	53.61	2341.72	95.56
518	2.91e-08	80.98	55.1	3649	9.68e-06	1	2.77	0.05	2.19	0.03	49851	343.49	46872	172.18
550	3.9e-07	20.87	37.77	4618	1.89e-06	1	2.48	0.18	2.22	0.12	15445.5	234.39	15800.6	283.05
514	3.21e-07	22.86	47.34	1291	1.07e-05	1	2.65	0.13	2.17	0.12	16809.4	481.56	13679.5	464.14
554	0.000518	2.7	33.34	3407	0.00115	0.999	0.5	1.14	0.42	1.1	1224.75	2464.45	1066.48	2106.51
568	4.17e-06	4.06	22.11	1771	4.63e-05	1	0.44	1.6	0.39	1.49	1043.89	2604.45	896.35	2679.4
571	0.989	1.07	33.31	4063	0.441	0.0544	0.78	0.82	0.78	0.77	12118.6	9704.22	11773.2	8098.35
585	2.46e-06	9.03	34.25	2158	3.06e-05	1	0.19	1.62	0.19	1.69	377.45	3446.75	329.84	4390.62
595	4.87e-05	8.05	56.28	1003	0.000234	1	1.65	0.4	2.1	0.26	809.33	102.04	1107.81	57.41
604	0.00039	6.23	38.11	3554	0.000933	1	2.69	0.5	2.26	0.43	2953.93	272.9	3726.7	426.12
606	0.000686	4.5	52.76	1089	0.00139	0.999	2.18	0.64	1.81	0.49	1071.05	182.35	1092.34	147.45
607	2.85e-05	5.34	32.09	1582	0.000171	1	2.03	0.38	1.91	0.4	7623.32	779.97	7124.89	756.4
613	0.000289	3.65	33.29	728	0.000734	1	0.5	1.62	0.44	1.49	352.21	390.49	1237.46	615.28
636	0.000483	7.71	78.08	1533	0.00109	0.999	2.96	0.39	3.01	0.39	9772.07	677.52	9926.87	747.63
648	1.47e-05	5.3	24.81	1320	7.45e-05	1	2.09	0.41	2.15	0.45	5110.38	544.33	5303.92	533.52
641	0.000243	4.4	39.56	1399	0.000646	1	2.55	0.67	2.44	0.58	1490.92	245.72	1874.01	322.68
638	7.64e-06	8.91	36.69	772	0.000111	1	2.74	0.31	2.7	0.35	4483.1	426.56	4477.01	383.02
652	1.07e-06	19.24	33.76	2058	1.96e-05	1	2.74	0.14	2.7	0.17	9077.45	207.81	8493.74	195.02
660	8.34e-06	15.07	63.72	1084	7.77e-05	1	2.63	0.19	2.87	0.22	7432.08	480.98	8074.27	483.63
695	0.123	2.23	63.22	2974	0.000324	1	0.56	1.2	0.57	1.26	8201.76	13281.6	10451.4	13214
678	3.92e-06	5.43	31.3	2346	4.43e-05	1	0.4	1.9	0.35	1.72	783.9	1991.19	1132.75	3180.84
705	1.62e-08	15.82	20.63	1792	0.0893	0.433	2.03	0.13	2.05	0.13	8827.24	252.19	8400.81	174.66
666	8.81e-05	10.61	44.28	1011	5.32e-05	1	2.75	0.29	2.69	0.26	4117.52	162.08	4504.15	152.97
708	1.55e-07	42.48	40.17	1661	1.47e-06	1	2.32	0.06	2.38	0.06	9995.14	192	10097.1	193.22
702	4.87e-06	3.92	23.1	1891	6.44e-06	1	2.25	0.66	2.58	0.72	7217.09	1466.91	8710.31	1558.24
789	5.84e-07	8.81	27.51	4982	2.79e-05	1	0.14	1.22	0.16	1.19	369.62	2646.43	484.01	2108.01
738	0.000127	3.2	32.62	2590	0.000596	1	0.54	1.71	0.56	1.65	986.16	2095.34	1260.46	2817.73
728	1.33e-08	10.93	15.66	1154	0.000325	1	2.09	0.22	2	0.19	2139.75	366.44	2115.82	294.6
713	2.07e-06	9.62	34.53	1479	1.41e-06	1	1.92	0.26	1.9	0.2	1391.05	76.55	1786.51	86.49
731	0.00198	1.95	24.61	1875	0.00314	0.987	1.5	0.77	1.33	0.79	1325.99	323.95	1349.07	382.43
727	8.98e-05	3.65	40.6	1273	0.00234	0.994	0.68	1.91	0.6	2.18	973.65	2125.62	1421.57	3012.39
732	0.00134	3.72	41.67	2980	0.00041	1	0.39	1.29	0.35	1.24	400.79	573.34	286.79	780.14
723	0.000216	15.88	51.33	722	0.000243	1	3.64	0.23	3.65	0.38	3293.38	177.22	3135.1	442.57
752	0.000493	13.2	82.4	2406	0.0011	0.999	2.7	0.25	2.81	0.21	3130.09	116.2	4027.26	183.87
766	0.989	1.14	52.03	6003	6.44e-06	1	1.09	0.96	1.05	1.04	29594.5	21135.1	30973.7	21395.8
748	5.47e-05	2	14.67	1526	9.42e-05	1	1.19	0.63	1.25	0.64	2867.07	1154.8	3232.76	1074.54
757	1.16e-05	29.51	81.96	1378	0.441	0.0544	2.31	0.08	2.44	0.09	2102.09	41.57	2674.01	93.02
753	1.73e-07	39.3	37.28	1564	5.48e-05	1	2.49	0.07	2.74	0.07	2898.8	55.94	3384.99	34.7
803	0.456	1.29	27.01	7855	0.000155	1	0.95	0.74	0.95	0.74	18953.2	9988.31	26211.2	13338.4
804	0.985	1.03	44.12	5685	1.42e-05	1	0.91	0.91	0.93	0.92	7590.19	4660.01	9127.43	5333.36
798	3.55e-05	8.14	61.22	2232	0.000185	1	1.9	0.32	2.57	0.34	9574.77	1036.87	17850.5	969.22
782	2.32e-05	4.03	29.32	1123	0.000346	1	0.56	1.92	0.48	1.9	1301.3	2050.84	778.26	2471.76
778	5.11e-06	12.54	42.62	1106	0.000194	1	2.51	0.21	2.58	0.21	1702.97	77.3	1622.1	82.63
797	9.66e-05	2.42	20.11	3171	0.000596	1	1.66	0.69	1.65	0.74	13210.1	3987.2	13657.3	3975.41
801	0.000216	5.91	54.22	2872	0.25	0.179	1.54	0.35	2.08	0.39	9466.5	1087.64	14641.4	817.01
813	0.132	1.58	37.02	3850	0.441	0.0556	1.31	0.94	1.49	1.05	4450.48	3187.5	4690.8	2731.61
794	3.23e-05	13.86	69.01	706	0.0946	0.417	2.76	0.2	2.49	0.25	5420.62	339.74	4426.26	308.01
869	7.95e-11	15.34	12.31	10048	9.34e-05	1	0.1	1.3	0.09	1.36	1176.23	15808.4	2140.93	28889.8
861	5.74e-05	9.9	48.26	3759	0.000432	1	0.2	1.46	0.15	1.36	787.83	5183.14	789.05	5335.33
836	1.13e-05	6.13	31.21	1423	0.000249	1	2.45	0.4	2.47	0.45	2113.28	271.58	2322.12	332.94
890	0.000309	8.01	46.54	9136	5.03e-08	1	2.07	0.26	2.06	0.26	29707.7	2857.41	38051.3	3267.14
846	0.000137	6.57	61.29	1332	0.00239	0.993	1.81	0.43	2.4	0.36	1526.6	328.33	1576.79	178.59
879	0.00139	2.92	31.74	2708	0.000469	1	1.74	0.59	1.46	0.62	9137.3	1504.07	7795.71	1631.16
891	0.000143	14.12	73.83	1964	0.000774	1	2.19	0.16	2.11	0.17	5826.29	217.45	8883.7	353.36
887	0.000153	6.25	54.34	2933	0.000447	1	2.44	0.55	2.44	0.39	3696.54	319.31	3852.91	321.35
902	0.000316	3.01	36.48	2207	0.000784	1	0.46	1.25	0.42	1.28	629.7	1476.4	1090.29	1770.08
918	7.64e-05	8.12	46.42	3317	0.000307	1	1.81	0.23	1.86	0.23	3633.79	260.36	3579.15	216.09
906	7.84e-05	11.45	79.8	1778	0.000487	1	1.89	0.21	2.37	0.31	2709.15	281.17	3814.89	542.97
911	0.000162	4.75	32.73	2705	0.0004	1	2.33	0.62	2.36	0.5	2939.66	432.5	3836.69	440.07
914	0.000121	18.71	102.61	1484	0.000301	1	3.24	0.17	3.1	0.29	5083.01	170.34	5711.58	274.89
936	1.11e-06	3.26	15.83	843	0.000161	1	0.59	1.59	0.49	1.38	851.77	919.66	773.82	829.13
929	2.46e-05	8.87	58.86	767	1.96e-05	1	3.03	0.35	3.1	0.43	1196.94	110.16	1325.18	145.22
949	1.35e-09	5.57	10.08	2276	1.89e-06	1	2.05	0.37	2.03	0.39	7981.68	572.63	7912.53	522.2
946	3.16e-08	16.11	32.92	2376	0.000847	1	2.92	0.2	3.05	0.19	14963.4	474.13	14399.8	389.54
957	4.72e-05	2.19	17.7	2477	2.85e-07	1	1.86	0.9	1.97	1.06	1805.15	441.08	2140.95	530.94
947	0.000348	5.31	50.21	1044	1.62e-05	1	2.09	0.52	2.31	0.43	695.39	109.23	987.17	87.54
950	7.51e-07	33.05	42.21	524	0.00023	1	3.07	0.09	2.81	0.13	586.84	22.3	414.56	15.22
962	3.44e-05	3.33	23.1	2714	0.000191	1	0.78	1.73	0.55	1.84	343.36	452.17	309.97	653.31
965	1.65e-06	5.91	25.69	3012	2.55e-05	1	2.18	0.39	2.08	0.37	6447.55	726.45	6787.97	548.84
970	5.62e-06	17.37	61.84	1145	5.84e-05	1	3.06	0.19	3.32	0.19	1598.36	58.33	2461.68	44.78
981	1.07e-07	58.8	45.43	1937	4.86e-06	1	3.14	0.05	3.13	0.07	6972.42	41.32	6923.52	38.38
984	3.38e-07	3.68	15.17	2208	9.73e-06	1	2.25	0.61	2.08	0.7	1799.22	418.44	2158.69	403.2
998	5.56e-08	29.08	27.05	3427	2.71e-06	1	2.08	0.07	1.93	0.07	4943.41	99.85	4963.7	99.45
1005	0.000267	75.16	111.44	2506	0.000686	1	2.86	0.06	3.28	0.04	7509.82	90.16	9042.77	142.4
1006	0.000767	45.93	121.57	1980	0.00152	0.998	2.65	0.07	3.33	0.07	5654.39	50.76	5864.13	71.26
1032	0.00239	2.43	32.18	5835	2.85e-07	1	0.63	1.52	0.63	1.53	3513.74	6321.66	4876.79	9789.31
1008	9.76e-10	21.01	16.8	2019	0.00202	0.996	2.58	0.13	2.77	0.14	3085.71	65.43	3447.15	61.75
1021	0.00111	2.81	26.19	1568	0.00311	0.988	0.73	1.86	0.66	1.67	841.36	1661.51	1086.52	1894.55
1028	0.00196	19.62	102.43	1883	0.00363	0.983	2.46	0.26	3.7	0.19	3473.13	274.94	3800.12	121.18
1044	1.61e-05	2.27	17.2	2359	0.000119	1	2.18	1.07	2.19	0.97	2273.08	388.47	2243.91	317.83
1064	5.49e-06	7.71	40.1	3409	0.00084	1	2.37	0.32	2.46	0.39	3362.97	201.6	3049.83	212.63
1061	0.000343	2.76	26.37	1928	5.8e-05	1	0.51	1.35	0.63	1.4	210.88	386.85	509.65	554.39
1066	7.51e-05	8.88	57.11	1485	0.000297	1	2.24	0.39	2.65	0.3	1262.6	90.24	2206.47	171.16
1074	0.00072	7.17	64.17	1272	0.00145	0.998	2.49	0.37	2.64	0.39	1896.34	160.91	2037.35	168.23
1082	2.78e-07	16.87	32.67	2627	3.06e-05	1	2.08	0.15	2.6	0.16	1897.12	150.51	2155.65	75.74
1076	2.42e-06	10.14	41.55	1977	8.85e-06	1	2.36	0.23	2.19	0.25	2296.79	221.81	1918.91	330.13
1105	0.000255	3.73	40.06	5084	0.000369	1	0.54	1.57	0.42	1.56	1012.27	4010.84	1811.22	6940
1090	8.48e-05	2	15.37	1433	0.000323	1	0.71	1.3	0.65	1.23	442.14	441.07	551.94	457.34
1089	0.000107	4.22	40.85	3135	0.000149	1	0.57	1.73	0.48	2.04	690.71	1567.8	703.81	2443.56
1091	2.17e-05	1.93	15.15	1441	0.000665	1	0.89	1.62	0.9	1.72	562.06	657.83	731.4	855.04
1111	1.7e-06	6.4	27.28	3958	2.56e-05	1	1.93	0.49	1.89	0.3	4922.05	538.22	5786.48	381.3
1115	0.000828	3.02	33.18	2905	0.0016	0.998	0.41	1.24	0.53	1.23	444.84	1031.56	861.87	913.76
1119	3.27e-08	12.42	19.8	1570	1.89e-06	1	3.15	0.32	3.93	0.42	1285.16	63.29	1285.29	107
1121	1e-05	8.83	36.37	1042	8.57e-05	1	2.62	0.39	3.11	0.35	1409.59	209.86	1755.83	120.6
1125	6.68e-05	5.14	39.39	2014	0.000273	1	0.33	1.65	0.34	1.7	343.63	1045.62	681.78	1056.6
1145	0.000185	3.84	34.56	5857	0.000323	1	1.86	0.52	1.72	0.48	6365.74	529.92	6774.33	577.25
1127	8.48e-05	2.28	19.76	2912	0.000191	1	0.88	1.76	0.77	1.71	3248.54	4485.13	3944.59	4838.26
1135	3.41e-05	6.19	30.84	2144	0.000537	1	2.38	0.51	1.93	0.38	1584.92	299.1	2149.52	339.72
1149	1.69e-07	13.38	22.68	2750	0.000675	1	2.52	0.2	2.65	0.2	5202.61	236.1	5174.21	194.37
1146	0.000261	20.38	96.6	4441	6.44e-06	1	2.85	0.14	2.91	0.15	3315.49	431.45	3505.15	1067.68
1159	4.22e-08	10.75	45.8	6103	0.00228	0.994	3.34	0.05	3.44	0.03	12272	139	18663.1	98.69
1151	0.00128	1.93	28.51	2656	9.34e-05	1	0.58	1.08	0.58	1.12	1016.31	1458.86	1171.33	1544.73
1152	1.11e-05	2.88	20.36	2953	2.23e-06	1	0.67	1.9	0.68	1.94	803.6	2535.69	1047.7	2972
1163	1.31e-08	5.99	12.76	4189	1.41e-06	1	1.81	0.33	1.91	0.32	10354.1	914.04	8802.97	665.35
1167	3.5e-05	13.37	68.69	2571	0.000177	1	2.07	0.25	2.15	0.16	3991.76	292.23	3787.81	150.38
1166	3.05e-05	17.03	45.35	1438	0.000193	1	1.7	0.13	1.72	0.1	2573.06	227.77	2149.47	117.85
1180	9.79e-05	3.42	39.83	4257	0.000348	1	2.53	0.74	2.39	0.75	5042.21	645.72	5434.52	794.02
1191	5.56e-05	2.33	18.66	4086	0.000243	1	1.69	0.73	1.65	0.77	2853.22	900.3	3228.42	1030.29
1208	2.57e-05	4.65	29.81	3550	0.000164	1	1.9	0.56	2.21	0.48	2647.86	571.04	2098.23	224.12
1225	1.46e-05	1.61	8.41	5021	0.000111	1	1.02	0.65	1.05	0.66	7148.72	2531.92	6066.93	2069.37
1235	2.82e-06	70.35	65.7	2190	3.37e-05	1	2.54	0.08	3.38	0.05	2103.05	23.85	1817.28	213.63
1247	6.1e-07	20.87	40.96	3784	1.43e-05	1	2.47	0.14	2.91	0.14	2985.5	198.23	4649.27	355.61
1262	5.25e-07	16.31	27.22	2851	1.33e-05	1	3.6	0.46	3.43	0.22	1599.51	100.46	1709.16	77.11
1263	6.48e-05	9.38	50.71	1833	0.000269	1	2.04	0.26	2.41	0.3	772.7	74.04	931.05	140.96
1265	6.88e-05	44.55	84.97	2566	0.000279	1	2.54	0.06	2.24	0.1	1360.38	18.06	1218.66	32.67
1285	0.000282	7.07	52.97	2194	0.000724	1	2.36	0.36	2.57	0.43	1319.16	117.18	1413.92	119.91
1321	2.79e-07	40.92	41.6	2602	8.85e-06	1	2.5	0.06	2.42	0.07	934.79	22.04	1227.93	73.59
1323	3.49e-06	10.38	28.66	5078	4.02e-05	1	1.9	0.22	2.06	0.2	1807.91	245.43	2226.23	326.04
1336	6.07e-06	25.6	67.36	2255	6.2e-05	1	1.7	0.07	1.79	0.09	1668.83	40.05	1335.4	110.92
