# Supplementary material for: Comparative analysis of Salmonella susceptibility and tolerance to the biocide chlorhexidine identifies a complex cellular defense network
Source: Front Microbiol. 2014 Aug 1;5:373. doi: 10.3389/fmicb.2014.00373 (PMC4117984; doi:10.3389/fmicb.2014.00373)
Supplement: Figure S1 — (A) Comparative respiration of ST24WT, and the chlorhexidine tolerant mutant, ST24CHX, on PM plates 1–10, containing energy sources and osmolytes. Substrates where a significant difference in the respiration between ST24WT and ST24CHX was recorded are indicated with arrows and details are provided in Table S6. (B) Comparative respiration of ST24WT and the chlorhexidine tolerant mutant, ST24CHX, on PM plates 11–20, containing antimicrobial compounds. Compounds where a significant difference in the respiration between ST24WT and ST24CHX were recorded, indicating a possible alteration in susceptibility, are indicated with arrows and details are provided in Table S6. [file DataSheet1.ZIP › Datasheet/Table S5.XLS]

## Sheet: Table S5_MALDIToF
#	Accession number	Score	Expected	No of query matches	Peptides	Ions	start	End position	Mass	Species	Protein	Gene identifier (S. Typhimurium LT2)
Differentially expressed protein spots
37	gi|16762837	383	4.4e-32	39	R.ILFYTGVNHK.I	15	30	39	77722	Salmonella enterica subsp. enterica serovar Typhi str. CT18	elongation factor G	STM3446
					K.SGPLAGYPVVDLGVR.L	37	563	577
					R.HASDDEPFSALAFK.I	43	310	323
					K.IATDPFVGNLTFFR.V	52	324	337
					R.EFNVEANVGKPQVAYR.E	59	476	491
					K.YLGGEELTEEEIKQALR.Q	58	237	253
38	gi|213586434	147	1.8e-08	24	R.ILFYTGVNHK.I	19	30	39	75682	Salmonella enterica subsp. enterica serovar Typhi str. E98-0664	elongation factor G	STM3446
					R.HASDDEPFSALAFK.I	22	310	323
					K.IATDPFVGNLTFFR.V	36	324	337
					R.EFNVEANVGKPQVAYR.E	24	476	491
					K.YLGGEELTEEEIKQALR.Q	35	237	253
113	gi|213161404	70	0.9	1	K.LGDLPTSGQITLFDGR.T	60	779	794	102112	Salmonella enterica subsp. enterica serovar Typhi str. E00-7866	DNA-directed RNA polymerase subunit beta	STM4153
					K.RGGTVQYVDASR.I	35	298	309
					R.STGSYSLVTQQPLGGK.A	67	825	840
135	gi|213029313	56	23	1	K.THNQGVFDVYTPDILR.C	42	144	159	35820	Salmonella enterica subsp. enterica serovar Typhi str. 404ty	formate acetyltransferase 1	STM0973
					K.SGVLTGLPDAYGR.G	38	163	175
					R.FNSLTPEQQR.D	45	107	116
144	gi|213161404	155	2.8e-09	36	R.DVHPTHYGR.V	42	127	135	102112	Salmonella enterica subsp. enterica serovar Typhi str. E00-7866	DNA-directed RNA polymerase subunit beta	STM4153
					K.LGDLPTSGQITLFDGR.T	62	779	794
					R.AGFEVRDVHPTHYGR.V	7	121	135
166	gi|16763542	235	2.8e-17	41	R.TFGMEGLFR.Q + Oxidation (M)	9	526	534	99802	Salmonella enterica subsp. enterica serovar Typhimurium str. LT2	pyruvate dehydrogenase subunit E1	STM0152
					R.AQYLIDQLLSEAR.K	37	33	45
					R.QIGIYSPNGQQYTPQDR.E	20	535	551
					R.EKLDNLVFVINCNLQR.L	44	249	264
					K.DYGVGSDVYSVTSFTELAR.D	27	749	767
					K.VVADAITKFNIDADKVNPR.L	21	867	885
					R.NEQDGGDLVYFQGHISPGIYAR.A	1	130	151
170	gi|16763542	160	8.9e-10	42	R.TFGMEGLFR.Q + Oxidation (M)	17	526	534	99802	Salmonella enterica subsp. enterica serovar Typhimurium str. LT2	pyruvate dehydrogenase subunit E1	STM0152
					R.AQYLIDQLLSEAR.K	70	33	45
					R.QIGIYSPNGQQYTPQDR.E	34	535	551
					K.VVADAITKFNIDADKVNPR.L	1	867	885
					R.NEQDGGDLVYFQGHISPGIYAR.A	38	130	151
177	gi|261245997	75	0.0039	1	R.LGGNSLLDLVVFGR.A	63	400	413	65057	Salmonella enterica subsp. enterica serovar Typhimurium str. D23580	succinate dehydrogenase flavoprotein subunit	STM0734
					R.AAGLHLQESIAEQGVLR.D	16	414	430
					R.IYQRPFGGQSK.N	13	114	124
183	gi|224581997	54	7e-64	54	R.TFGMEGLFR.Q + Oxidation (M)	32	526	534	99784	Salmonella enterica subsp. enterica serovar Paratyphi C strain RKS4594	pyruvate dehydrogenase subunit E1	STM0152
					R.LVPIIADEAR.T	29	516	525
					R.QALHGYLPSR.Q	33	457	466
					R.AQYLIDQLLSEAR.K	89	33	45
					R.QIGIYSPNGQQYTPQDR.E	77	535	551
					K.DYGVGSDVYSVTSFTELAR.D	152	749	767
					K.VVADAITKFNIDADKVNPR.L	51	867	885
					R.NEQDGGDLVYFQGHISPGIYAR.A	49	130	151
197	gi|224581997	701	7e-64	54	R.AGGKHNDLENVGYTAR.H	44	71	86	99784	Salmonella enterica subsp. enterica serovar Typhi str. J185	alanyl-tRNA synthetase	STM2827
					R.QQAQVEQVLKTEEEQFAR.T	34	352	369
	gi|161506365	41	13	1	K.AFPQEAAEFTRR.M	29	327	338	73461	Salmonella enterica subsp. arizonae serovar 62:z4,z23:-- str. RSK2980	transketolase	STM3076
202	gi|16760134	317	1.8e-25	46	M.AVTNVAELNALVER.V	32	2	15	96667	Salmonella enterica subsp. enterica serovar Typhi str. CT18	bifunctional acetaldehyde-CoA/alcohol dehydrogenase	STM1749
					K.QTAFSQYDRPQAR.R	44	760	772
					R.GSLPIALDEVITDGHKR.A	38	465	481
					R.EYASFTQEQVDKIFR.A	40	22	36
					K.ILIGEVTVVDESEPFAHEK.L	17	318	336
					K.AAYSSGKPAIGVGAGNTPVVIDETADIKR.A	16	201	229
216	gi|16760134	711	7e-65	54	M.AVTNVAELNALVER.V	75	2	15	96667	Salmonella enterica subsp. enterica serovar Typhi str. CT18	bifunctional acetaldehyde-CoA/alcohol dehydrogenase	STM1749
					K.QTAFSQYDRPQAR.R	24	760	772
					R.EYASFTQEQVDKIFR.A	119	22	36
					K.ILIGEVTVVDESEPFAHEK.L	58	318	336
					K.QILLDTYYGRDFTEGEVAAK.K	49	856	875
					K.AAGVETEVFFEVEADPTLSVVR.K	51	505	526
					K.AAYSSGKPAIGVGAGNTPVVIDETADIKR.A	135	201	229
238	gi|16763614	502	5.6e-44	58	K.DIHFEGLQR.V	25	28	36	89585	Salmonella enterica subsp. enterica serovar Typhimurium str. LT2	outer membrane protein assembly factor YaeT	STM0224
					R.ALFATGNFEDVR.V	90	65	76
					K.ERPTIASITFSGNK.S	8	90	103
					K.EMPFYENFYAGGSSTVR.G + Oxidation (M)	8	641	657
					K.SYGTDVTLGFPINEYNTLR.A	67	508	526
					R.IFYNDFQADDADLSDYTNK.S	27	489	507
240	gi|16762837	253	4.4e-19	43	K.SGPLAGYPVVDLGVR.L	13	563	577	77722	Salmonella enterica subsp. enterica serovar Typhi str. CT18	elongation factor G	STM3446
					K.IATDPFVGNLTFFR.V	43	324	337
					R.EFNVEANVGKPQVAYR.E	46	476	491
					K.YLGGEELTEEEIKQALR.Q	11	237	253
254	gi|16762837	668	1.4e-60	51	K.SGPLAGYPVVDLGVR.L	40	563	577	77722	Salmonella enterica subsp. enterica serovar Typhi str. CT18	elongation factor G	STM3446
					R.HASDDEPFSALAFK.I	55	310	323
					K.IATDPFVGNLTFFR.V	96	324	337
					R.EFNVEANVGKPQVAYR.E	136	476	491
					K.YLGGEELTEEEIKQALR.Q	99	237	253
					R.INIIDTPGHVDFTIEVER.S	33	84	101
					R.YRNIGISAHIDAGKTTTTER.I	7	10	29
					R.ASYTMEFLKYDDAPNNVAQAVIEAR.G + Oxidation (M)	6	678	702
257	gi|323220089	102	0.00056	30	R.VHQGYDHR.G	42	177	184	76193	Salmonella enterica subsp. enterica serovar Montevideo str. MB102109-0047	phosphoenolpyruvate synthase	STM1349
					K.HVFASLFNDR.A	61	162	171
					K.LFIVQARPETVR.S	20	330	341
	gi|62178722	70	0.9	1	K.VDFSKFGEVEEVELGR.I	58	289	304	55730	Salmonella enterica subsp. enterica serovar Choleraesuis str. SC-B67	dihydrolipoamide acetyltransferase	STM0153
					K.FGEVEEVELGR.I	38	294	304
262	gi|16762837	770	8.9e-71	54	K.SGPLAGYPVVDLGVR.L	80	563	577	77722	Salmonella enterica subsp. enterica serovar Typhi str. CT18	elongation factor G	STM3446
					K.IATDPFVGNLTFFR.V	108	324	337
					R.VLNNEIILVTCGSAFK.N	43	256	271
					R.EFNVEANVGKPQVAYR.E	125	476	491
					K.YLGGEELTEEEIKQALR.Q	110	237	253
					R.INIIDTPGHVDFTIEVER.S	100	84	101
					R.GQYGHVVIDMYPLEPGSNPK.G + Oxidation (M)	12	513	532
					R.ASYTMEFLKYDDAPNNVAQAVIEAR.G + Oxidation (M)	5	678	702
265	gi|16762837	423	4.4e-036	42	R.ILFYTGVNHK.I	34	30	39	77722	Salmonella enterica subsp. enterica serovar Typhi str. CT18	elongation factor G	STM3446
					K.SGPLAGYPVVDLGVR.L	27	563	577
					R.HASDDEPFSALAFK.I	4	310	323
					K.IATDPFVGNLTFFR.V	70	324	337
					R.EFNVEANVGKPQVAYR.E	72	476	491
					K.YLGGEELTEEEIKQALR.Q	74	237	253
275	gi|62178722	389	1.1e-32	44	K.FGEVEEVELGR.I	39	294	304	55730	Salmonella enterica subsp. enterica serovar Choleraesuis str. SC-B67	dihydrolipoamide acetyltransferase	STM0153
					K.SAMEPVWNGKEFVPR.L + Oxidation (HW); Oxidation (M)	14	475	489
					K.VDFSKFGEVEEVELGR.I	116	289	304
					K.SEFAENDAYVHATPLIR.R	14	215	231
					K.AEGKSEFAENDAYVHATPLIR.R	30	211	231
					M.AIEIKVPDIGTDEVEITEILVK.V	3	2	23
					K.AEGKSEFAENDAYVHATPLIRR.L	4	211	232
279	gi|197362573	62	5.4	1	R.LNFSHGDYAEHGQR.I	49	15	28	48923	Salmonella enterica subsp. enterica serovar Paratyphi A str. AKU_12601	pyruvate kinase	STM1378
					K.AAILLDTKGPEIR.T	39	43	55
					R.KYFPDATILALTTNEVTAR.Q	61	371	389
289	gi|213419074	56	23	1	R.VIGSTTYQEFSNIFEKDR.A	42	4	21	40482	Salmonella enterica subsp. enterica serovar Typhi str. E01-6750	ATP-dependent Clp protease ATP-binding subunit	STM0945
	gi|213851465	79	0.0021	1	K.THNQGVFDVYTPDILR.C	67	27	42	72352	Salmonella enterica subsp. enterica serovar Typhi str. M223	formate acetyltransferase 1	STM0973
					K.SGVLTGLPDAYGR.G	56	46	58
	gi|353073580	157	3.20E-11	1	R.AATAGAANSAALDAQVADIEQR.L	146	443	464	69434	Salmonella enterica subsp. enterica serovar Infantis str. SARB27	fumarate reductase, flavoprotein subunit	STM4342
					R.LGSNSLAELVVFGR.L	33	420	433
290	gi|323210416	26	4.30E+02	1	R.MSGGGVTYYLEQAR.Q + Oxidation (M)	14	247	260	63766	Salmonella enterica subsp. enterica serovar Montevideo str. 556152	anaerobic dimethyl sulfoxide reductase chain a	STM0964
					K.LVVLFGNNPGETR.M	19	234	246
					R.IFNDRGEVHIEAK.V	21	467	479
327	gi|16759843	557	1.8e-49	59	K.QMQFFGAR.A + Oxidation (M)	18	429	436	85293	Salmonella enterica subsp. enterica serovar Typhi str. CT18	formate acetyltransferase 1	STM0973
					R.LREEIAEQHR.A	45	220	229
					K.SGVLTGLPDAYGR.G	54	163	175
					R.VSTFLDAYIER.D	32	280	290
					R.AGAPFGPGANPMHGR.D + Oxidation (M)	15	626	640
					K.THNQGVFDVYTPDILR.C	102	144	159
					R.KTHNQGVFDVYTPDILR.C	20	143	159
					K.DGISYTFSIVPNALGKDDEVR.K	17	662	682
334	gi|16759843	172	5.6e-11	39	K.SGVLTGLPDAYGR.G	50	163	175	85293	Salmonella enterica subsp. enterica serovar Typhi str. CT18	formate acetyltransferase 1	STM0973
					K.THNQGVFDVYTPDILR.C	83	144	159
					K.QMQFFGAR.A + Oxidation (M)	14	429	436
343	gi|213858035	90	0.0081	30	R.NAYGILGGIPQSEFQHATIAKR.V	47	267	288	74213	Salmonella enterica subsp. enterica serovar Typhi str. M223	lysine decarboxylase 1	STM2559
					K.IRQNTDEYIDNILPPLTK.A	23	117	134
					R.FFEYALGAAADIAAK.I	35	102	116
	gi|161612502	105	0.00028	1	M.STEIKTQVVVLGAGPAGYSAAFR.C	94	2	24	50880	Salmonella enterica subsp. enterica serovar Paratyphi B str. SPB7	dihydrolipoamide dehydrogenase	STM0154
					K.LIFDKESHR.V	17	399	407
					K.GISYETSTFPWAASGR.A	23	98	113
344	gi|16759843	594	3.5e-53	59	K.SGVLTGLPDAYGR.G	77	163	175	85293	Salmonella enterica subsp. enterica serovar Typhi str. CT18	formate acetyltransferase 1	STM0973
					R.VSTFLDAYIER.D	50	280	290
					R.AGAPFGPGANPMHGR.D + Oxidation (M)	7	626	640
					K.THNQGVFDVYTPDILR.C	116	144	159
					R.KTHNQGVFDVYTPDILR.C	51	143	159
					K.DGISYTFSIVPNALGKDDEVR.K	65	662	682
					R.THAPVDFDTSVASTITSHDAGYINK.A	4	68	92
345	gi|56416084	48	2.8	1	R.AAEQYVIDEYNKLK.T	36	693	706	80018	Salmonella enterica subsp. enterica serovar Paratyphi A str. ATCC 9150	formate dehydrogenase H	STM4285
					K.YGPDAIQTTGSSR.G	31	98	110
349	gi|62178722	449	1.1e-38	48	R.FITIINNMLSDIRR.L + Oxidation (M)	14	511	524	55730	Salmonella enterica subsp. enterica serovar Choleraesuis str. SC-B67	dihydrolipoamide acetyltransferase	STM0153
					K.SAMEPVWNGKEFVPR.L + Oxidation (M)	4	475	489
					K.SAMEPVWNGKEFVPR.L + Oxidation (HW); Oxidation (M)	(3)	475	489
					K.VDFSKFGEVEEVELGR.I	130	289	304
					K.SEFAENDAYVHATPLIR.R	39	215	231
					K.AEGKSEFAENDAYVHATPLIR.R	49	211	231
					M.AIEIKVPDIGTDEVEITEILVK.V	25	2	23
					K.AEGKSEFAENDAYVHATPLIRR.L	7	211	232
353	gi|213416464	227	1.8e-016	33	K.SGPLAGYPVVDLGVR.L	13	329	343	51597	Salmonella enterica subsp. enterica serovar Typhi str. E01-6750	elongation factor G	STM3446
					R.HASDDEPFSALAFK.I	20	76	89
					K.IATDPFVGNLTFFR.V	27	90	103
					R.EFNVEANVGKPQVAYR.E	60	242	257
					K.YLGGEELTEEEIKQALR.Q	55	3	19
359	gi|16759843	100	0.00095	28	K.QMQFFGAR.A + Oxidation (M)	1	429	436	85293	Salmonella enterica subsp. enterica serovar Typhi str. CT18	formate acetyltransferase 1	STM0973
					K.SGVLTGLPDAYGR.G	36	163	175
					K.THNQGVFDVYTPDILR.C	39	144	159
363	gi|213850121	93	0.0046	26	K.AFPQEAAEFTR.R	13	216	226	61091	Salmonella enterica subsp. enterica serovar Typhi str. M223	transketolase	STM3076
					K.AFPQEAAEFTRR.M	32	216	227
					K.AINEDAAGNYIHYGVR.E	35	294	309
					R.QNLAQQERTEEQLANIAR.G	28	420	437
					R.VVSMPSTDAFDKQDAAYRESVLPK.A + Oxidation (M)	1	479	502
368	gi|301159632	483	4.4e-42	54	K.AFPQEAAEFTR.R	74	302	312	70745	Salmonella enterica subsp. enterica serovar Typhimurium str. SL1344	transketolase	STM3076
					K.AFPQEAAEFTRR.M	41	302	313
					K.RFEAYGWHVIR.G	13	189	199
					K.AINEDAAGNYIHYGVR.E	110	380	395
					K.YGVERQDGPTALILSR.Q	33	490	505
					R.QNLAQQERTEEQLANIAR.G	72	506	523
					R.VVSMPSTDAFDKQDAAYRESVLPK.A + Oxidation (M)	12	565	588
					R.QVMVYTHDSIGLGEDGPTHQPVEQVASLR.V + Oxidation (M)	1	440	468
386	gi|213416464	630	8.9e-57	44	K.SGPLAGYPVVDLGVR.L	74	329	343	51597	Salmonella enterica subsp. enterica serovar Typhi str. E01-6750	elongation factor G	STM3446
					R.HASDDEPFSALAFK.I	63	76	89
					K.IATDPFVGNLTFFR.V	89	90	103
					R.EFNVEANVGKPQVAYR.E	76	242	257
					K.YLGGEELTEEEIKQALR.Q	136	3	19
					K.IHAEVPLSEMFGYATQLR.S + Oxidation (M)	11	420	437
					R.ASYTMEFLKYDDAPNNVAQAVIEAR.G + Oxidation (M)	11	444	468
					K.AKPVLLEPIMKVEVETPEENTGDVIGDLSR.R + Oxidation (M)	6	374	403
387	gi|16762837	577	1.8e-51	45	K.SGPLAGYPVVDLGVR.L	51	563	577	77722	Salmonella enterica subsp. enterica serovar Typhi str. CT18	elongation factor G	STM3446
					R.HASDDEPFSALAFK.I	39	310	323
					K.IATDPFVGNLTFFR.V	74	324	337
					R.EFNVEANVGKPQVAYR.E	104	476	491
					K.YLGGEELTEEEIKQALR.Q	131	237	253
					R.ASYTMEFLKYDDAPNNVAQAVIEAR.G + Oxidation (M)	20	678	702
406	gi|16759851	370	8.9e-31	41	K.GATVELADGVEGYLR.A	109	465	479	61250	Salmonella enterica subsp. enterica serovar Typhi str. CT18	30S ribosomal protein S1	STM0981
					K.KGDEIAAVVLQVDAERER.I	59	411	428
					K.SNPWQQFAETHNKGDRVEGK.I	24	351	370
					K.VVNVGDVVEVMVLDIDEERRR.I + Oxidation (M)	16	321	341
					M.TESFAQLFEESLKEIETRPGSIVR.G	11	2	25
					R.GVVVAIDKDVVLVDAGLKSESAIPAEQFK.N	61	26	54
	gi|16763402	127	2.3e-08	1	K.HSQVFSTAEDNQSAVTIHVLQGER.K	120	422	445	69273	Salmonella enterica subsp. enterica serovar Typhimurium str. LT2	molecular chaperone DnaK	STM0012
					R.IINEPTAAALAYGLDKEVGNR.T	128	168	188
407	gi|62179098	374	3.5e-31	39	R.GTLEDPNQFIR.R	17	614	624	72392	Salmonella enterica subsp. enterica serovar Choleraesuis str. SC-B67	heat shock protein 90	STM0487
					R.GLIDSNDLPLNVSR.E	38	331	344
					K.YIFELNPDHVLVKR.T	41	574	587
					R.ALSNPDLYEGDGELRVR.V	60	58	74
					R.VFIMDDAEQFMPNYLR.F + 2 Oxidation (M)	22	312	327
					R.FASTHTDSSAQTVSLEDYVSR.M	106	410	430
	gi|16766880	86	0.025	1	K.NYQAALFILR.Q	73	541	550	77237	Salmonella enterica subsp. enterica serovar Typhimurium str. LT2	oligopeptidase A	STM3594
					R.FEEEGIFNR.E	51	628	636
					K.QKQHLYSISDEQLRPYFPENK.A	15	341	361
					R.GGSEEPMELFKR.F + Oxidation (M)	38	650	661
418	gi|161615315	359	1.1e-29	47	R.GLIDSNDLPLNVSR.E	47	323	336	71457	Salmonella enterica subsp. enterica serovar Paratyphi B str. SPB7	heat shock protein 90	STM0487.S
					K.YIFELNPDHVLVKR.T	50	566	579
					R.ALSNPDLYEGDGELRVR.V	48	50	66
					R.VFIMDDAEQFMPNYLR.F + 2 Oxidation (M)	26	304	319
					R.FASTHTDSSAQTVSLEDYVSR.M	65	402	422
					K.HIAHDFTDPLTWSHNRVEGK.Q	2	252	271
425	gi|162139614	104	0.00035	32	K.FRDEVRPR.F	22	139	146	63532	Salmonella enterica subsp. enterica serovar Choleraesuis str. SC-B67	prolyl-tRNA synthetase	STM0242
					R.NVVAGDPSPDGQGTLLIKR.G	1	389	407
					K.TIAELVEQFNLPIEK.T	26	262	276
					R.VVAAAIEQNFDER.G	36	451	463
440	gi|320084762	68	1.4	28	R.GLIDSNDLPLNVSR.E	50	323	336	71556	Salmonella enterica subsp. enterica serovar Weltevreden str. 2007-60-3289-1	chaperone protein htpG	STM0487.S
					K.YIFELNPDHVLVKR.T	30	566	579
					R.ALSNPDLYEGDGELRVR.V	32	50	66
453	gi|161504855	926	2.2e-86	42	K.SLGQFNLDGINPAPR.G	110	453	467	69334	Salmonella enterica subsp. arizonae serovar 62:z4,z23:-- str. RSK2980	molecular chaperone DnaK	STM0012
					R.LINYLVDEFKKDQGIDLR.N	94	236	253
					R.IINEPTAAALAYGLDKEVGNR.T	147	168	188
					K.RIINEPTAAALAYGLDKEVGNR.T	1	167	188
					K.VALQDAGLSVSDINDVILVGGQTR.M	83	322	345
					K.HSQVFSTAEDNQSAVTIHVLQGER.K	145	422	445
					K.TAEDYLGEPVTEAVITVPAYFNDAQR.Q	153	126	151
					R.SIEPLKVALQDAGLSVSDINDVILVGGQTR.M	53	316	345
456	gi|168262364	106	0.00022	32	M.AQFVYTMHR.V + Oxidation (M)	1	2	10	62357	Salmonella enterica subsp. enterica serovar Hadar str. RI_05P066	ABC transporter, ATP-binding protein	STM4581
					K.NISLSFFPGAK.I	39	24	34
					R.NETNELFIPPGPR.L	57	306	318
					R.LARFEELNSVEYQKR.N	24	291	305
488	gi|213423445	103	0.00044	23	R.FKDDVNEVR.N	18	366	374	44337	Salmonella enterica subsp. enterica serovar Typhi str. E01-6750	translation initiation factor IF-2	STM3286
					R.EGTLHKGDIVLCGFEYGR.V	50	106	123
					R.DNVVIYEGELESLRR.F	20	14	28
					R.VGDMIEVFEIIEIQR.T + Oxidation (M)	18	391	405
514	gi|213582265	508	1.4e-44	39	R.AAVEEGVVAGGGVALIR.V	102	405	421	56366	Salmonella enterica subsp. enterica serovar Typhi str. E98-0664	chaperonin GroEL	STM4330
					R.QQIEEATSDYDREKLQER.V	43	351	368
					R.NVVLDKSFGAPTITKDGVSVAR.E	54	37	58
					R.VVINKDTTTIIDGVGEEAAIQGR.V	167	323	345
					K.ANDAAGDGTTTATVLAQSIITEGLK.A	19	81	105
					K.RVVINKDTTTIIDGVGEEAAIQGR.V	1	322	345
					K.EGVITVEDGTGLQDELDVVEGMQFDR.G + Oxidation (M)	1	172	197
518	gi|289830007	598	1.4e-53	37	R.AAVEEGVVAGGGVALIR.V	98	405	421	59429	Salmonella enterica subsp. enterica serovar Typhi str. E98-3139	chaperonin GroEL	STM4330
					R.QIVLNCGEEPSVVANTVK.G	22	453	470
					R.QQIEEATSDYDREKLQER.V	47	351	368
					R.VVINKDTTTIIDGVGEEAAIQGR.V	198	323	345
					K.ANDAAGDGTTTATVLAQSIITEGLK.A	77	81	105
					K.EGVITVEDGTGLQDELDVVEGMQFDR.G + Oxidation (M)	30	172	197
					R.GYLSPYFINKPETGAVELESPFILLADKK.I	38	198	226
550	gi|289830007	583	4.4e-52	38	R.AAVEEGVVAGGGVALIR.V	130	405	421	59429	Salmonella enterica subsp. enterica serovar Typhi str. E98-3139	chaperonin GroEL	STM4330
					R.EIELEDKFENMGAQMVK.E + 2 Oxidation (M)	11	59	75
					R.QQIEEATSDYDREKLQER.V	26	351	368
					R.VVINKDTTTIIDGVGEEAAIQGR.V	174	323	345
					K.ANDAAGDGTTTATVLAQSIITEGLK.A	74	81	105
					K.RVVINKDTTTIIDGVGEEAAIQGR.V	17	322	345
					K.EGVITVEDGTGLQDELDVVEGMQFDR.G + Oxidation (M)	33	172	197
					R.GYLSPYFINKPETGAVELESPFILLADKK.I	12	198	226
554	gi|213023081	617	1.8e-55	40	R.AFVNADFDGFAR.K	100	273	284	39656	Salmonella enterica subsp. enterica serovar Typhi str. 404ty	phosphoglyceromutase	STM3704
					R.TFFANPVLTNAVDQAK.N	82	92	107
					K.IYLHAFLDGRDTPPR.S	28	146	160
					R.IVYQDLTRLDVEIKER.T	45	76	91
					R.AEGQADAAMEDGDTLIFMNFR.A + 2 Oxidation (M)	9	243	263
					K.YAHVTFFFNGGVEEPFAGEER.I	77	337	357
					R.ISETEKYAHVTFFFNGGVEEPFAGEER.I	83	331	357
568	gi|16761914	443	4.4e-38	52	R.IVHLGCGAFHR.A	66	26	36	54372	Salmonella enterica subsp. enterica serovar Typhi str. CT18	D-mannonate oxidoreductase	STM3136
					K.SAIGYIVEALNMR.R + Oxidation (M)	15	161	173
					R.AHQALFTHHLLEK.S	67	37	49
					K.SAIGYIVEALNMRR.E + Oxidation (M)	27	161	174
					R.LIANLKAQNLLYTVAER.G	73	69	85
					R.LLDPVRLHLQQGDDYRR.L	11	383	399
					K.TIDVVDPLLAQYQAIHQQYQTPEER.V	12	420	444
585	gi|16762349	430	8.9e-37	57	R.EFRPGIETTER.N	17	469	479	56172	Salmonella enterica subsp. enterica serovar Typhi str. CT18	glycerol kinase	STM4086
					K.LISDAFDSEYFATK.V	43	322	335
					K.ADISSDQIAAIGITNQR.E	127	67	83
					R.ETGKPIYNAIVWQCR.R	11	92	106
					K.AVIEREFRPGIETTER.N	14	464	479
					R.DGLEDYIRDNTGLVVDPYFSGTK.V	22	118	140
					K.VKDTNGVYVVPAFTGLGAPYWDPYAR.G	23	336	361
595	gi|213648230	223	4.4e-16	15	R.AAVEEGVVAGGGVALIR.V	85	102	118	25690	Salmonella enterica subsp. enterica serovar Typhi str. J185	chaperonin GroEL	STM4330
					K.IADLKGQNEDQNVGIKVALR.A	9	123	142
					R.VVINKDTTTIIDGVGEEAAIQGR.V	108	20	42
604	gi|213053291	205	2.8e-14	37	K.NILPALYR.E	18	392	399	61076	Salmonella enterica subsp. enterica serovar Typhi str. E00-7866	lysine decarboxylase 1	STM2559
					K.DGTMDEFGIPASLVAK.Y + Oxidation (M)	3	325	340
					K.ELHGETEEVYLEEMVGR.V + Oxidation (M)	8	451	467
					R.NAYGILGGIPQSEFQHATIAK.R	12	91	111
					R.NAYGILGGIPQSEFQHATIAKR.V	59	91	112
					K.LVEHHNLPDLMYR.A + Oxidation (M)	43	420	432
606	gi|213855848	301	7e-24	32	R.GDLGVEIPVEEVIFAQK.M	69	205	221	46396	Salmonella enterica subsp. enterica serovar Typhi str. M223	pyruvate kinase	STM1378
					K.YFPDATILALTTNEVTAR.Q	21	350	367
					R.KYFPDATILALTTNEVTAR.Q	83	349	367
					R.GAVETAEKLEAPLIVVATQGGK.S	22	321	342
					K.IENQEGLNNFDEILEASDGIMVAR.G + Oxidation (M)	47	181	204
					K.GVVSQLVKEINSTDDFYR.L	114	374	391
607	gi|161503526	657	1.8e-59	27	R.GDLGVEIPVEEVIFAQK.M	107	245	261	50990	Salmonella enterica subsp. arizonae serovar 62:z4,z23:-- str. RSK2980	pyruvate kinase	STM1378
					K.GKYPLEAVSIMATICER.T + Oxidation (M)	12	318	334
					K.YFPDATILALTTNEVTAR.Q	111	390	407
					R.KYFPDATILALTTNEVTAR.Q	147	389	407
					R.GAVETAEKLEAPLIVVATQGGK.S	97	361	382
					K.DKQDLIFGCEQGVDFVAASFIR.K	69	174	195
					K.IENQEGLNNFDEILEASDGIMVAR.G + Oxidation (M)	67	221	244
613	gi|16767548	135	2.8e-07	35	K.NILGDVFHR.E	6	20	28	51330	Salmonella enterica subsp. enterica serovar Typhimurium str. LT2	alpha-galactosidase	STM4298
					R.YKVPLDEYPKR.C	54	288	298
					R.HGLEQTIADTLGPGGIMR.A + Oxidation (M)	26	105	122
					K.NILGDVFHREALK.S	30	20	32
636	gi|213582259	183	4.4e-12	16	K.LIDAINQLREGFER.K	28	163	176	39301	Salmonella enterica subsp. enterica serovar Typhi str. E98-0664	aspartate ammonia-lyase	STM4326
					K.GEYQYLNPNDHVNK.C	29	127	140
					R.AFSILLKEEVKSIER.T	36	206	220
					R.TQLQDAVPMTLGQEFR.A + Oxidation (M)	62	190	205
					R.AGLNEINLPELQAGSSIMPAK.V + Oxidation (M)	8	307	327
					K.CQSTNDAYPTGFR.V	63	141	153
638	gi|213582265	145	2.8e-08	16	R.AAVEEGVVAGGGVALIR.V	94	405	421	56366	Salmonella enterica subsp. enterica serovar Typhi str. E98-0664	chaperonin GroEL	STM4330
					R.VVINKDTTTIIDGVGEEAAIQGR.V	41	323	345
					R.QQIEEATSDYDREKLQER.V	44	351	368
	gi|289805740	44	6.3	1	R.TQLQDAVPMTLGQEFR.A + Oxidation (M)	31	135	150	46557	Salmonella enterica subsp. enterica serovar Typhi str. AG3	aspartate ammonia-lyase	STM4326
					K.LIDAINQLREGFER.K	26	108	121
					K.CQSTNDAYPTGFR.V	23	86	98
	gi|289828925	70	0.8	1	R.DIAGYAAGLELFDR.R	59	314	327	37450	Salmonella enterica subsp. enterica serovar Typhi str. E98-3139	phosphopentomutase
					R.TGNRHDLAVEPPAPTVLQK.L	35	227	245
641	gi|323270918	285	2.8e-22	28	M.AVTNVAELNALVER.V	58	2	15	45204	Salmonella enterica subsp. enterica serovar Montevideo str. IA_2010008287	bifunctional acetaldehyde-CoA/alcohol dehydrogenase	STM1749
					R.EYASFTQEQVDKIFR.A	56	22	36
					R.ILINTPASQGGIGDLYNFK.L	8	394	412
					K.ILIGEVTVVDESEPFAHEK.L	12	318	336
					K.AAYSSGKPAIGVGAGNTPVVIDETADIKR.A	70	201	229
					R.NAIIFSPHPR.A	49	132	141
648	gi|213582265	297	1.8e-23	22	R.AAVEEGVVAGGGVALIR.V	101	405	421	56366	Salmonella enterica subsp. enterica serovar Typhi str. E98-0664	chaperonin GroEL	STM4330
					R.QQIEEATSDYDREKLQER.V	17	351	368
					R.NVVLDKSFGAPTITKDGVSVAR.E	32	37	58
					R.VVINKDTTTIIDGVGEEAAIQGR.V	122	323	345
	gi|16763364	136	2.3e-07	1	R.DIAGYAAGLELFDR.R	123	314	327	44558	Salmonella enterica subsp. enterica serovar Typhi str. CT18	phosphopentomutase	STM4569
					R.TGNRHDLAVEPPAPTVLQK.L	47	227	245
					R.EHIPVLIYGPK.V	33	362	372
652	gi|157831241	125	2.8e-06	20	R.AAVEEGVVAGGGVALIR.V	47	405	421	57351	Escherichia coli Dh5	chaperonin GroEL	STM4330
					R.VVINKDTTTIIDGVGEEAAIQGR.V	57	323	345
					R.NVVLDKSFGAPTITKDGVSVAR.E	63	37	58
	gi|16763364	88	0.014	1	R.DIAGYAAGLELFDR.R	75	314	327	44558	Salmonella enterica subsp. enterica serovar Typhi str. CT18	phosphopentomutase	STM4569
					R.TGNRHDLAVEPPAPTVLQK.L	28	227	245
					R.EHIPVLIYGPK.V	15	362	372
666	gi|289830007	653	4.4e-59	37	R.AAVEEGVVAGGGVALIR.V	136	405	421	59429	Salmonella enterica subsp. enterica serovar Typhi str. E98-3139	chaperonin GroEL	STM4330
					R.EIELEDKFENMGAQMVK.E + 2 Oxidation (M)	7	59	75
					R.QQIEEATSDYDREKLQER.V	46	351	368
					R.VVINKDTTTIIDGVGEEAAIQGR.V	202	323	345
					K.ANDAAGDGTTTATVLAQSIITEGLK.A	92	81	105
					K.RVVINKDTTTIIDGVGEEAAIQGR.V	21	322	345
					K.EGVITVEDGTGLQDELDVVEGMQFDR.G + Oxidation (M)	44	172	197
					R.GYLSPYFINKPETGAVELESPFILLADKK.I	7	198	226
678	gi|213163620	528	1.4e-46	42	K.SPFVTSGIR.I	58	349	357	44809	Salmonella enterica subsp. enterica serovar Typhi str. E00-7866	serine hydroxymethyltransferase	STM2555
					K.YAEGYPGKR.Y	65	49	57
					K.AMVEVFLNR.G + Oxidation (M)	23	291	299
					K.NSVPNDPKSPFVTSGIR.I	77	341	357
					K.LNSAVFPSAQGGPLMHVIAGK.A + Oxidation (M)	39	246	266
					R.YYGGCEYVDVVEQLAIDR.A	42	58	75
					K.VRQEEHIELIASENYTSPR.V	35	18	36
					K.LYNIVPYGIDESGKIDYDEMAK.L + Oxidation (M)	32	133	154
702	gi|296103863	134	3.5e-07	23	R.MQAVGLDLPFQTR.S + Oxidation (M)	41	317	329	43756	Enterobacter cloacae subsp. cloacae ATCC 13047	ribonucleotide-diphosphate reductase beta subunit	STM2278
					R.DEALHLTGTQHMLNLLR.S + Oxidation (M)	5	238	254
					K.NDQLKEPMFFGQPVNVAR.Y + Oxidation (M)	40	11	28
					R.NIVNDPAVVFDDIVTNEQIQKR.A	64	129	150
	gi|213418378	80	0.094	1	K.GATVELADGVEGYLR.A	67	441	455	56676	Salmonella enterica subsp. enterica serovar Typhi str. E01-6750	30S ribosomal protein S1	STM0981
					R.VKHPSEIVNVGDEINVK.V	31	204	220
705	gi|213418378	443	4.4e-38	41	K.GATVELADGVEGYLR.A	101	441	455	56676	Salmonella enterica subsp. enterica serovar Typhi str. E01-6750	30S ribosomal protein S1	STM0981
					K.QLAEDPFNNWVALNKK.G	13	411	426
					K.KGDEIAAVVLQVDAERER.I	92	387	404
					K.VTAVDAKGATVELADGVEGYLR.A	61	434	455
					K.SNPWQQFAETHNKGDRVEGK.I	52	327	346
					K.VVNVGDVVEVMVLDIDEERRR.I + Oxidation (M)	9	297	317
					R.EYKKGDEIAAVVLQVDAERER.I	125	384	404
708	gi|213418378	296	2.2e-23	39	K.GATVELADGVEGYLR.A	105	441	455	56676	Salmonella enterica subsp. enterica serovar Typhi str. E01-6750	30S ribosomal protein S1	STM0981
					K.KGDEIAAVVLQVDAERER.I	39	387	404
					K.VTAVDAKGATVELADGVEGYLR.A	25	434	455
					K.SNPWQQFAETHNKGDRVEGK.I	27	327	346
					K.SNPWQQFAETHNKGDRVEGK.I + Oxidation (HW)	(11)	327	346
					R.EYKKGDEIAAVVLQVDAERER.I	106	384	404
713	gi|326626034	410	8.9e-35	44	K.NKYMELGPR.D + Oxidation (M)	13	187	195	56092	Salmonella enterica subsp. enterica serovar Dublin str. SD3246	fumarate reductase, flavoprotein subunit	STM4343
					R.LGSNSLAELVVFGR.L	106	299	312
					K.GLFAVGECSSVGLHGANR.L	17	281	298
					R.YLQDYGMGPETPLGEPK.N + Oxidation (M)	18	170	186
					R.AATAGAANSAALDAQVADIEQR.L	105	322	343
					R.AATAGAANSAALDAQVADIEQRLK.N	19	322	345
723	gi|16761724	115	2.8e-05	19	K.DAGYTAVISHR.S	14	361	371	45627	Salmonella enterica subsp. enterica serovar Typhi str. CT18	phosphopyruvate hydratase	STM2952
					R.IEEALGEKAPYNGRK.E	34	412	426
					K.VLGDKIQLVGDDLFVTNTK.I	61	307	325
	gi|161506000	100	0.00097	20	K.GYRPQFYFR.T	16	341	349	44963	Salmonella enterica subsp. arizonae serovar 62:z4,z23:-- str. RSK2980	elongation factor Tu	STM3445
					R.ELLSQYDFPGDDTPIVR.G	28	171	187
					R.AFDQIDNAPEEKAR.G + Methyl (K)	64	61	74
727	gi|16766971	621	7e-56	38	K.ALHFGAGNIGR.G	96	3	13	40931	Salmonella enterica subsp. enterica serovar Typhimurium str. LT2	mannitol-1-phosphate 5-dehydrogenase	STM3686
					R.FENPYLKDDVER.V	88	281	292
					R.YGFDADKHAAYIQK.I	100	263	276
					R.KLFTLNTGHAITAYLGK.L	52	212	228
					K.LAGHQTIRDAILDESIR.A	51	229	245
					K.ILGRFENPYLKDDVER.V	83	277	292
					K.GALPNIPGMELTDNLMAFVER.K + 2 Oxidation (M)	13	191	211
728	gi|16762344	441	7e-38	39	R.YRAEELAEER.I	21	121	130	49733	Salmonella enterica subsp. enterica serovar Typhi str. CT18	ATP-dependent protease ATP-binding subunit HslU	STM4091
					R.ILTEPNASVTVQYK.A	59	343	356
					K.FTEVGYVGKEVDSIIR.D	13	86	101
					R.IAEAAWQVNETTENIGAR.R	(88)	376	393
					R.IAEAAWQVNETTENIGAR.R + Oxidation (HW)	109	376	393
					R.IAEAAWQVNETTENIGAR.R + Dioxidation (W)	(83)	376	393
					K.ALMATEGVNIEFTDSGIKR.I + Oxidation (M)	112	357	375
					R.ILDVLIPPAKNNWGQAEQQQEPSAAR.Q + Oxidation (HW)	20	131	156
731	gi|16765831	144	3.5e-08	22	R.AKYPDLQIIGGNVATGAGAR.A	88	266	285	52201	Salmonella enterica subsp. enterica serovar Typhimurium str. LT2	inosine 5'-monophosphate dehydrogenase	STM2511
					R.NGFAGYPVVTEDNELVGIITGR.D	64	116	137
732	gi|16759087	432	5.6e-37	47	R.LAYDGLNYSTYR.N	100	118	129	47221	Salmonella enterica subsp. enterica serovar Typhi str. CT18	peptidyl-prolyl cis-trans isomerase SurA	STM0452
					R.RITVLPQEVDALAK.Q	4	149	162
					R.LIMDQIILQMGQK.M + 2 Oxidation (M)	12	74	86
					R.IQELPGIFAQALSTAK.K	81	236	251
					R.HILLKPSPIMNDQQAR.L + Oxidation (M)	26	289	304
					K.LNAGQAGQQLPDDATLRHQILER.L	13	51	73
738	gi|16761913	364	3.5e-30	41	R.IYFTHLR.S	58	294	300	45080	Salmonella enterica subsp. enterica serovar Typhi str. CT18	mannonate dehydratase	STM3135
					K.LREHFAYFLK.A	46	208	217
					R.WYGPNDPVTLSDVR.Q	51	7	20
					R.ADNDLVDMIKQFGPR.I + Oxidation (M)	59	279	293
					R.LKGLAEVRGVELAIQR.A	13	374	389
					K.ALRFDQIEFAAFELHILK.R	6	125	142
					R.NIIAGLPGAEEGYTLDQFR.Q	107	176	194
748	gi|16760677	767	1.8e-70	38	K.IHTDFEKGFIR.A	85	308	318	39919	Salmonella enterica subsp. enterica serovar Typhi str. CT18	GTP-dependent nucleic acid-binding protein EngD	STM1784
					R.LDQLAEIVKPQR.I	76	51	62
					K.GEGLGNQFLTNIR.E	98	83	95
					R.LLNLQTYFTAGVK.E	42	276	288
					R.ILPTTMEFVDIAGLVK.G + Oxidation (M)	63	63	78
					R.AQTIAFDDFITYKGEQGAK.E	117	319	337
					K.VNPAEDIDVINTELALADLDTCER.A	140	119	142
					R.YLSFLTLKPTMYIANVNEDGFENNPYLDQVR.E + Oxidation (M)	5	193	223
752	gi|213582265	236	2.2e-17	24	R.AAVEEGVVAGGGVALIR.V	83	405	421	56366	Salmonella enterica subsp. enterica serovar Typhi str. E98-0664	chaperonin GroEL	STM4330
					R.QQIEEATSDYDREKLQER.V	1	351	368
					R.VVINKDTTTIIDGVGEEAAIQGR.V	112	323	345
					K.RVVINKDTTTIIDGVGEEAAIQGR.V	9	322	345
	gi|115381392	80	0.096	1	R.NANDGISIAKTTEGALNEINNNLQR.V	68	46	70	48340	Salmonella enterica subsp. enterica serovar Kentucky	phase 2 flagellin	STM1959
753	gi|213051554	539	1.1e-47	34	R.TEFLFMDR.D + Oxidation (M)	13	297	304	38163	Salmonella enterica subsp. enterica serovar Typhi str. E00-7866	phosphoenolpyruvate-protein phosphotransferase	STM2432
					K.VLGFITDAGGR.T	77	176	186
					-.MISGILASPGIAFGK.A + Oxidation (M)	99	1	15
					K.ALLLKEDEIVIDR.K	93	16	28
					R.SLELPAIVGTGSVTAQVK.N	72	196	213
					K.ISADKVDQEVERFLSGR.A	35	31	47
					K.LKDLPAITLDGHQVEVCANIGTVR.D	3	256	279
757	gi|213051554	518	1.4e-45	36	R.TEFLFMDR.D + Oxidation (M)	18	297	304	38163	Salmonella enterica subsp. enterica serovar Typhi str. E00-7866	phosphoenolpyruvate-protein phosphotransferase	STM2432
					K.VLGFITDAGGR.T	74	176	186
					-.MISGILASPGIAFGK.A + Oxidation (M)	60	1	15
					K.ALLLKEDEIVIDR.K	99	16	28
					R.SLELPAIVGTGSVTAQVK.N	42	196	213
					K.ISADKVDQEVERFLSGR.A	40	31	47
					K.LKDLPAITLDGHQVEVCANIGTVR.D	10	256	279
					R.TEFLFMDRDALPTEEEQFAAYK.A + Oxidation (M)	10	297	318
778	gi|112791348	536	2.2e-47	30	R.QLDPLVVGQEHYDTAR.G	113	319	334	46221	Salmonella sp. ICMP 15669	ATP synthase beta subunit	STM3865
					R.NIAIEHSGYSVFAGVGER.T	150	141	158
					R.FLSQPFFVAEVFTGSPGK.Y	53	375	392
					R.QIASLGIYPAVDPLDSTSR.Q	117	300	318
					K.FRDEGRDVLLFVDNIYR.Y	16	206	222
					R.AAPSYEELSNSQELLETGIK.V	13	88	107
782	gi|224585626	254	3.5e-19	44	R.LAAQTHIPIAAGER.M	85	208	221	40686	Salmonella enterica subsp. enterica serovar Paratyphi C strain RKS4594	galactonate dehydratase	STM3828
					K.VLNAPVWQLMGGLVR.D + Oxidation (HW); Oxidation (M)	8	82	96
					R.EAFGSEIEFGLDFHGR.V	42	157	172
					K.IETDEGVVGWGEPVIEGR.A + Oxidation (HW)	10	5	22
					R.TVEAAVHEFADYLIGKDPAR.I	5	25	44
					K.AYSWVGGDRPADVIDGIEKLR.G + Oxidation (HW)	20	101	121
789	gi|323212400	454	3.5e-39	29	R.TPIGGQLVFQR.W	105	321	331	44498	Salmonella enterica subsp. enterica serovar Montevideo str. 556152	glucose-1-phosphatase/inositol phosphatase	STM1117
					K.GGVLEVYMGHYTR.E + Oxidation (M)	25	60	72
					K.NGYQDSLFTSPTVAR.N	113	252	266
					K.DTFSANYQQEPGVQGPLK.V	63	194	211
					K.MGTMDPTFNPVITDDSAAFR.Q + 2 Oxidation (M)	23	127	146
					R.TVATAQFFITGAFPGCDIPVHHQEK.M	47	102	126
794	gi|16767351	238	1.4e-17	20	R.IGEQELAR.C	5	248	255	35862	Salmonella enterica subsp. enterica serovar Typhimurium str. LT2	fructose 1,6-bisphosphatase II	STM4085
					R.ELAIEFSR.V	27	4	11
					R.KGHIATTETLLIR.G	41	297	309
					K.GAIDLNLPLADNLR.N	51	131	144
					K.VGTGHGDAVDIAVDPIEGTR.M	42	72	91
					R.SDNVIFSATGITKGDLLEGISR.K	42	275	296
797	gi|293393287	793	4.4e-73	41	R.GFGHTLGNALR.R	91	34	44	37638	Serratia odorifera DSM 4582	DNA-directed RNA polymerase subunit alpha	STM3415
					-.MQGSVTEFLKPR.L + Oxidation (M)	75	1	12
					R.LLVDACYSPVER.I	62	171	182
					R.IHSEEDERPIGR.L	44	159	170
					R.VQGKDEVILTLNK.S	61	92	104
					K.AEAIHYIGDLVQR.T	106	272	284
					R.SANCLKAEAIHYIGDLVQR.T	168	266	284
					R.TDLDKLVIEMETNGTIDPEEAIRR.A + Oxidation (M)	34	196	219
798	gi|5107487	43	420	4	R.IHSEEDERPIGR.L	32	159	170	26037	Escherichia coli 10.0562	Chain A, Structure Of Escherichia Coli Rna Polymerase Alpha Subunit N-Terminal Domain	STM3415
801	gi|323974212	749	1.1e-68	34	K.GYRPQFYFR.T	32	326	334	37616	Escherichia coli TW10509	translation elongation protein Tu	STM3445
					K.LLDEGRAGENVGVLLR.G	74	265	280
					K.FESEVYILSKDEGGR.H	93	305	319
					R.GITINTSHVEYDTPTR.H	85	60	75
					K.ILELAGFLDSYIPEPER.A	55	189	205
					R.GIIKVGEEVEIVGIKETQK.S	93	235	253
					R.AIDKPFLLPIEDVFSISGR.G	164	206	224
					R.AFDQIDNAPEEKAR.G + Methyl (K)	113	46	59
	gi|161506380	94	0.0032	1	R.FTIAASFGNVHGVYKPGNVVLTPTILR.D	84	217	243	39365	Salmonella enterica subsp. arizonae serovar 62:z4,z23:-- str. RSK2980	fructose-bisphosphate aldolase	STM3068
					K.VKAPVIVQFSNGGASFIAGK.G	31	53	72
804	gi|289803489	757	1.8e-69	37	K.APVIVQFSNGGASFIAGK.G	88	55	72	38074	Salmonella enterica subsp. enterica serovar Typhi str. AG3	fructose-bisphosphate aldolase	STM3068
					K.IFDFVKPGVITGDDVQK.V	102	4	20
					K.VKAPVIVQFSNGGASFIAGK.G	99	53	72
					M.SKIFDFVKPGVITGDDVQK.V	103	2	20
					K.HNLPHNSLNFVFHGGSGSTAQEIK.D	11	253	276
					K.KHNLPHNSLNFVFHGGSGSTAQEIK.D	60	252	276
					R.FTIAASFGNVHGVYKPGNVVLTPTILR.D	185	217	243
					K.HNLPHNSLNFVFHGGSGSTAQEIKDSVSYGVVK.M	18	253	285
836	gi|213648230	211	7e-15	11	R.AAVEEGVVAGGGVALIR.V	87	102	118	25690	Salmonella enterica subsp. enterica serovar Typhi str. J185	chaperonin GroEL	STM4330
					R.QQIEEATSDYDREKLQER.V	13	48	65
					R.VVINKDTTTIIDGVGEEAAIQGR.V	94	20	42
	gi|322652083	55	27	1	R.ATVFIFPDLNTGNTTYK.A	43	434	450	54356	Salmonella enterica subsp. enterica serovar Montevideo str. OH_2009072675	phosphate acetyltransferase	STM2338
					R.YQLTELAR.K	36	179	186
					R.RLSPPAFR.Y	31	171	178
846	gi|297516860	146	2.2e-08	13	K.APVIVQFSNGGASFIAGK.G	25	55	72	28199	Escherichia coli OP50	fructose-bisphosphate aldolase	STM3068
					K.VKAPVIVQFSNGGASFIAGK.G	62	53	72
					M.SKIFDFVKPGVITGDDVQK.V	16	2	20
					R.FTIAASFGNVHGVYKPGNVVLTPTILR.D	96	217	243
	289804426	124	3.5e-06	27	K.AFPQEAAEFTR.R	55	317	327	49992	Salmonella enterica subsp. enterica serovar Typhi str. AG3	transketolase	STM3076
					K.QGTHDSHGAPLGDAEIALTR.E	67	255	274
861	gi|16760605	563	4.4e-50	43	R.VPTPNVSVVDLTVR.L	78	233	246	35735	Salmonella enterica subsp. enterica serovar Typhi str. CT18	glyceraldehyde-3-phosphate dehydrogenase	STM1290
					K.LVSWYDNETGYSNK.V	43	308	321
					R.VPTPNVSVVDLTVRLEK.A	93	233	249
					K.VINDNFGIIEGLMTTVHATTATQK.T + Oxidation (M)	103	161	184
					K.YDSTHGRFDGTVEVKDGHLIVNGK.K	36	47	70
					K.GANFDKYEGQDIVSNASCTTNCLAPLAK.V	64	133	160
					K.YDSTHGRFDGTVEVKDGHLIVNGKK.I	79	47	71
					M.TIKVGINGFGR.I + Acetyl (N-term)	67	2	12
869	gi|16760605	766	2.2e-70	42	R.VPTPNVSVVDLTVR.L	112	233	246	35735	Salmonella enterica subsp. enterica serovar Typhi str. CT18	glyceraldehyde-3-phosphate dehydrogenase	STM1290
					K.LVSWYDNETGYSNK.V	101	308	321
					R.VPTPNVSVVDLTVRLEK.A	104	233	249
					K.VINDNFGIIEGLMTTVHATTATQK.T	(79)	161	184
					K.VINDNFGIIEGLMTTVHATTATQK.T + Oxidation (M)	121	161	184
					K.YDSTHGRFDGTVEVKDGHLIVNGK.K	80	47	70
					K.GANFDKYEGQDIVSNASCTTNCLAPLAK.V	117	133	160
879	gi|16761870	281	7e-22	39	R.VLVVDGEPVPYCLAR.I	87	211	225	35642	Salmonella enterica subsp. enterica serovar Typhi str. CT18	glutathione synthetase	STM3095
					K.LYTAWFADLTPETLVTR.N + Dioxidation (W)	55	126	142
					K.HGDIIMKPLDGMGGASIFR.V + 2 Oxidation (M)	11	154	172
	gi|16764429	212	5.6e-15	17	K.LGYPITDDLDVYTR.L	109	104	117	37606	Salmonella enterica subsp. enterica serovar Typhimurium str. LT2	outer membrane protein A	STM1070
					R.AALIDCLAPDRRVEIEVK.G	31	322	339
					R.FGQQEAAPVVAPAPAPAPEVQTK.H	31	195	217
	gi|301159632	94	0.004	1	K.AINEDAAGNYIHYGVR.E	86	380	395	70745	Salmonella enterica subsp. enterica serovar Typhimurium str. SL1344	transketolase	STM3076
					R.QNLAQQERTEEQLANIAR.G	47	506	523
887	gi|16766341	107	0.00018	28	K.RLVVGGFER.V	5	246	254	57596	Salmonella enterica subsp. enterica serovar Typhimurium str. LT2	lysyl-tRNA synthetase	STM3040
					R.IAPELYLKR.L	25	238	246
					R.EIGNGFSELNDAEDQAQR.F	30	422	439
					R.RNDVNPEITDRFEFFIGGR.E	17	403	421
891	gi|16764557	56	0.46	1	R.LLVETDSPYLAPVPHR.G	40	200	215	30087	Salmonella enterica subsp. enterica serovar Typhimurium str. LT2	metallodependent hydrolase	STM1202
					R.LFHIDASR.L	12	253	260
	gi|204930376	40	870	1	R.TQALLAPLNHSQTALR.V	26	219	234	34665	Salmonella enterica subsp. enterica serovar Javiana str. GA_MM04042433	porphobilinogen deaminase	STM3938
902	gi|16765171	153	4.4e-09		R.VMLLFTNPTDVER.I + Oxidation (M)	14	239	251	34965	Salmonella enterica subsp. enterica serovar Typhimurium str. LT2	mannose-specific enzyme IIAB	STM1830
					R.IIVVSDEVAADTVRK.T	21	190	204
					K.TQVNNAVSVDEKDIEAFKKLNER.G	27	274	296
					R.IDDRLIHGQVATR.W	29	168	180
906	gi|16760605	323	4.4e-26	38	K.VLPELNGKLTGMAFR.V + Oxidation (M)	16	218	232	35735	Salmonella enterica subsp. enterica serovar Typhi str. CT18	glyceraldehyde-3-phosphate dehydrogenase	STM1290
					R.VPTPNVSVVDLTVRLEK.A	56	233	249
					K.VINDNFGIIEGLMTTVHATTATQK.T + Oxidation (M)	121	161	184
					K.YDSTHGRFDGTVEVKDGHLIVNGK.K	6	47	70
911	gi|16761146	365	2.8e-30	36	R.ELEIWAGR.K	59	190	197	33915	Salmonella enterica subsp. enterica serovar Typhi str. CT18	1-phosphofructokinase	STM2205
					R.ELEIWAGR.K + Oxidation (HW)	(50)	190	197
					R.ELEIWAGR.K + Dioxidation (W)	(43)	190	197
					R.SQCPCIIFDSSR.E	70	159	170
					R.SQCPCIIFDSSREALVAGLK.A	42	159	178
					K.LTEKDGEVTDFNFSGFDVTPADWER.F + Dioxidation (W)	92	96	120
					R.VATITLNPAYDLVGFCPEIERGEVNLVK.T	15	5	32
914	gi|322652083	64	3.6	14	R.RLSPPAFR.Y	35	171	178	54356	Salmonella enterica subsp. enterica serovar Montevideo str. OH_2009072675	phosphate acetyltransferase	STM2338
					R.YQLTELAR.K	20	179	186
					R.ATVFIFPDLNTGNTTYKAVQR.S	20	434	454
918	gi|213027002	530	8.9e-47	38	K.GATVELADGVEGYLR.A	123	214	228	30483	Salmonella enterica subsp. enterica serovar Typhi str. 404ty	30S ribosomal protein S1	STM0981
					K.QLAEDPFNNWVALNKK.G	66	184	199
					K.KGDEIAAVVLQVDAERER.I	132	160	177
					K.SNPWQQFAETHNKGDRVEGK.I	66	100	119
					K.SNPWQQFAETHNKGDRVEGK.I + Oxidation (HW)	(35)	100	119
					K.VVNVGDVVEVMVLDIDEERRR.I + Oxidation (M)	23	70	90
					R.EYKKGDEIAAVVLQVDAERER.I	105	157	177
929	gi|16759000	423	4.4e-36	38	K.LASTWQGIR.A	32	133	141	35320	Salmonella enterica subsp. enterica serovar Typhi str. CT18	transaldolase B	STM0007
					K.LASTWQGIR.A + Oxidation (HW)	(12)	133	141
					R.IIKLYNDAGISNDR.I	56	115	128
					R.ACAEAGVYLISPFVGR.I	80	166	181
					K.FAVDQEKLEKMIGDLL.- + Oxidation (M)	29	302	317
					R.IIKLYNDAGISNDRILIK.L	28	115	132
					K.LYQPQDATTNPSLILNAAQIPEYR.K	2	26	49
936	gi|16760673	807	1.8e-74	31	K.VVADFLSSVGVDR.V	50	112	124	34423	Salmonella enterica subsp. enterica serovar Typhi str. CT18	ribose-phosphate pyrophosphokinase	STM1780
					R.ITAVIPYFGYAR.Q	101	85	96
					K.LFAGNATPELAQR.I	78	6	18
					R.RISNEESISAMFEH.- + Oxidation (M)	13	302	315
					R.FSDGEVSVQINENVR.G	138	35	49
					M.PDMKLFAGNATPELAQR.I + Oxidation (M)	75	2	18
					R.VFAYATHPIFSGNAANNLR.N	186	244	262
					R.NSVIDEVVVCDTIPLTDEIKALPNVR.T	77	263	288
946	gi|297521596	155	2.8e-09	19	K.DAGYTAVISHR.S	45	318	328	41307	Escherichia coli OP50	phosphopyruvate hydratase	STM2952
					R.IEEALGEKAPYNGRK.E	53	369	383
					K.VLGDKIQLVGDDLFVTNTK.I	18	264	282
					R.SGETEDATIADLAVGTAAGQIK.T	72	329	350
947	gi|56413829	129	1.1e-06	20	K.SVTQQVDSAR.T	3	159	168	34155	Salmonella enterica subsp. enterica serovar Paratyphi A str. ATCC 9150	flagellar hook-associated protein FlgL	STM1184
					R.AELGTQLSELSTLDSLGSDR.A	135	248	267
					R.YIFAGYKTEAAPFDQATGGYHGGEK.S	23	134	158
					R.VTNPSDDPIAASQAVVLSQAQAQNSQYALAR.T	26	36	66
949	gi|16761724	532	5.6e-47	26	R.IEEALGEKAPYNGRK.E	84	412	426	45627	Salmonella enterica subsp. enterica serovar Typhi str. CT18	phosphopyruvate hydratase	STM2952
					K.GMPLYEHIAELNGTPGK.Y + Oxidation (M)	57	127	143
					K.AFTSEEFTHFLEELTK.Q	119	267	282
					K.VLGDKIQLVGDDLFVTNTK.I	150	307	325
					R.SGETEDATIADLAVGTAAGQIK.T	79	372	393
	gi|353605602	131	7.3e-07	1	K.SVEFIAAQGVEHLYEVGPGK.V	117	260	279	32686	Salmonella enterica subsp. enterica serovar Inverness str. R8-3668	Malonyl CoA-acyl carrier protein transacylase	STM1194
					K.RIVDTLTASALNEPAALSAALTQ.-	100	287	309
950	gi|289807214	75	0.3	1	R.VVINKDTTTIIDGVGEEAAIQGR.V	60	196	218	23421	Salmonella enterica subsp. enterica serovar Typhi str. AG3	chaperonin GroEL	STM4330
					R.AAVEEGVVAGGGVALIR.V	41	102	118
	gi|198243720	70	0.014	1	R.RAGEISALAHIR.A	57	184	195	49282	Salmonella enterica subsp. enterica serovar Dublin str. CT_02021853	proline aminopeptidase P II	STM3058
957	gi|16759205	550	8.9e-49	31	K.YAEGEGFSVVR.E	117	156	166	29672	Salmonella enterica subsp. enterica serovar Typhi str. CT18	methionine aminopeptidase	STM0215
					R.VTQESLYLGIK.M	66	128	138
					K.MFIVGKPTILGER.L + Oxidation (M)	55	112	124
					R.TIGAAIQKYAEGEGFSVVR.E	162	148	166
					R.VTQESLYLGIKMVKPGIR.L + Oxidation (M)	1	128	145
					R.LAAEVLEMIEPYIKPGVTTGELDR.I + Oxidation (M)	4	20	43
					K.HLKDGDIVNIDVTVIKDEFHGDTSK.M	23	87	111
962	gi|16762475	492	5.6e-43	33	K.QTEDYITGR.Y	16	247	255	29226	Salmonella enterica subsp. enterica serovar Typhi str. CT18	phosphate transporter ATP-binding protein	STM3854
					K.MYSLYPEQR.A + Oxidation (M)	4	59	67
					K.KQTEDYITGRYG.-	40	246	257
					R.DLNFYYGKFHALK.N	63	15	27
					K.LHQSGYSLSGGQQQR.L	71	147	161
					R.TFNKMYSLYPEQR.A + Oxidation (M)	26	55	67
					K.DKLHQSGYSLSGGQQQR.L	18	145	161
					R.AEGEILLDGDNILTNTQDIALLR.A	122	68	90
965	gi|297521596	505	2.8e-44	22	K.FNQIGSLTETLAAIK.M	94	300	314	41307	Escherichia coli OP50	phosphopyruvate hydratase	STM2952
					R.IEEALGEKAPYNGRK.E	96	369	383
					K.AFTSEEFTHFLEELTK.Q	96	224	239
					K.VLGDKIQLVGDDLFVTNTK.I	139	264	282
					R.SGETEDATIADLAVGTAAGQIK.T	42	329	350
970	gi|224584862	242	5.6e-18	30	K.VLPAVAMLEER.A + Oxidation (M)	13	369	379	40719	Salmonella enterica subsp. enterica serovar Paratyphi C strain RKS4594	phosphoglycerate kinase	STM3069
					K.SLYEADLVDEAKR.L	66	227	239
					K.TILWNGPVGVFEFPNFR.K + Oxidation (HW)	(11)	298	314
					K.TILWNGPVGVFEFPNFR.K + Dioxidation (W)	22	298	314
					K.IADQLIVGGGIANTFVAAQGHSVGK.S	8	202	226
					R.LVKDYLDGVDVAEGELVVLENVR.F	78	86	108
981	gi|213648617	598	1.4e-53	30	K.SFGAPTITKDGVSVAR.E	80	43	58	32048	Salmonella enterica subsp. enterica serovar Typhi str. J185	chaperonin GroEL	STM4330
					R.EIELEDKFENMGAQMVK.E + 2 Oxidation (M)	35	59	75
					R.NVVLDKSFGAPTITKDGVSVAR.E	134	37	58
					K.ANDAAGDGTTTATVLAQSIITEGLK.A	140	81	105
					K.AGKPLLIIAEDVEGEALATLVVNTMR.G + Oxidation (M)	16	243	268
					K.EGVITVEDGTGLQDELDVVEGMQFDR.G + Oxidation (M)	50	172	197
					R.GYLSPYFINKPETGAVELESPFILLADKK.I	55	198	226
					K.ISNIREMLPVLEAVAK.A + Oxidation (M)	26	227	242
					R.GIDKAVAAAVEELKALSVPCSDSK.A + Cys->Dha (C)	62	119	142
984	gi|213582265	355	2.8e-29	21	R.AAVEEGVVAGGGVALIR.V	134	405	421	56366	Salmonella enterica subsp. enterica serovar Typhi str. E98-0664	chaperonin GroEL	STM4330
					K.IADLKGQNEDQNVGIKVALR.A	19	426	445
					R.QQIEEATSDYDREKLQER.V	7	351	368
					R.NVVLDKSFGAPTITKDGVSVAR.E	31	37	58
					R.VVINKDTTTIIDGVGEEAAIQGR.V	139	323	345
					K.RVVINKDTTTIIDGVGEEAAIQGR.V	2	322	345
998	gi|213648230	634	3.5e-57	24	R.AAVEEGVVAGGGVALIR.V	145	102	118	25690	Salmonella enterica subsp. enterica serovar Typhi str. J185	chaperonin GroEL	STM4330
					K.IADLKGQNEDQNVGIKVALR.A	111	123	142
					R.QQIEEATSDYDREKLQER.V	77	48	65
					R.VVINKDTTTIIDGVGEEAAIQGR.V	190	20	42
					K.RVVINKDTTTIIDGVGEEAAIQGR.V	20	19	42
					K.GGDGNYGYNAATEEYGNMIDMGILDPTKVTR.S + 2 Oxidation (M)	7	168	198
1005	gi|213022746	104	0.00035	13	K.YSDHIALPVEIEKR.E	12	200	213	35157	Salmonella enterica subsp. enterica serovar Typhi str. 404ty	heat shock protein 90	STM0487.S
					R.ALSNPDLYEGDGELRVR.V	76	50	66
					R.NKSEIKDDEYNEFYK.H	1	237	251
					R.VFIMDDAEQFMPNYLR.F + 2 Oxidation (M)	4	304	319
1008	gi|340738946	113	4.4e-05	18	K.FFINPTGR.F	30	223	230	42073	Escherichia coli O104:H4 str. LB226692	S-adenosylmethionine synthetase	STM3090
					R.KIIVDTYGGMAR.H + Oxidation (M)	16	246	257
					R.HGGGAFSGKDPSKVDR.S	15	258	273
	gi|213852790	54	40	1	R.GVLYAVRPEAR.G	40	186	196	53777	Salmonella enterica subsp. enterica serovar Typhi str. M223	transcription elongation factor NusA	STM3287
1021	gi|323231218	229	1.1e-16	15	R.YLKEGGTFK.L	2	49	57	21731	Salmonella enterica subsp. enterica serovar Montevideo str. MB111609-0052	amine ABC transporter, periplasmic amine-binding protein	STM2165
					K.GVQPIYAPAPVVR.E	62	134	146
					R.IAVEGLDAKKVAADYLR.Q	102	179	195
					R.QDIAEKNKLSSLADLSR.Y	7	32	48
					K.LAASAEFIERADALPAFEK.A	11	58	76
1028	gi|326347579	320	8.9e-26	29	K.GYRPQFYFR.T	44	175	183	26875	Escherichia coli O157:H7 str. 1044	Translation elongation factor Tu	STM2165
					K.LLDEGRAGENVGVLLR.G	43	114	129
					R.KLLDEGRAGENVGVLLR.G	6	113	129
					R.ELLSQYDFPGDDTPIVR.G	56	5	21
					R.GIIKVGEEVEIVGIKETQK.S	36	84	102
					R.AFDQIDNAPEEKAR.G + Methyl (K)	47	12	25
1032	gi|25283646	89	0.011	14	K.AGVNPDLVYQAIR.G	66	194	206	30563	imported - Salmonella enterica subsp. enterica serovar Typhi (strain CT18)	2-hydroxy-3-oxopropionate reductase	STM3248
					K.AGYSLVVSDRNPEAIADVIAAGAETASTAK.A	2	22	51
					K.EVALGENGIIEGAKPGTVLIDMSSIAPLASR.E + Oxidation (M)	1	72	102
					K.VGFIGLGIMGKPMSK.N + 2 Oxidation (M)	54	3	17
1044	gi|213584405	332	5.6e-27	27	R.GDQYPIALEGALK.L	93	299	311	42548	Salmonella enterica subsp. enterica serovar Typhi str. E98-0664	D-fructose-6-phosphate amidotransferase	STM3861
					K.LKEISYIHAEAYAAGELK.H	25	312	329
					K.ELGYLGSLAICNVPGSSLVR.E	24	190	209
					K.GLDASIEHDIVHGLQALPSR.I	32	250	269
					R.RNSLMITLSQSGETADTLAGLR.L + Oxidation (M)	15	165	186
					R.LKGLDASIEHDIVHGLQALPSR.I	72	248	269
	gi|161506000	47	3.1	1	R.AFDQIDNAPEEKAR.G + Methyl (K)	56	61	74	44963	Salmonella enterica subsp. arizonae serovar 62:z4,z23:-- str. RSK2980	elongation factor Tu	STM3445
					R.ELLSQYDFPGDDTPIVR.G	32	171	187
	gi|213859813	85	0.032	1	R.TITSTEALLPLLDEVR.A	69	176	191	25856	Salmonella enterica subsp. enterica serovar Typhi str. M223	transcriptional regulator KdgR	STM1842
1061	gi|16764798	344	3.5e-28	19	R.IANPEHYFSATR.L	32	274	285	31321	Salmonella enterica subsp. enterica serovar Typhimurium str. LT2	pyridoxamine kinase	STM1450
					K.HSVNNVDDAVQAAR.E	35	155	168
					R.IANPEHYFSATRL.-	94	274	286
					R.ELIAQGPEIVLVKHLAR.A	150	169	185
1064	gi|315253052	960	8.9e-90	38	K.GYRPQFYFR.T	38	206	214	30493	Escherichia coli MS 85-1	putative translation elongation factor Tu	STM4146
					K.LLDEGRAGENVGVLLR.G	80	145	160
					K.FESEVYILSKDEGGR.H	103	185	199
					R.KLLDEGRAGENVGVLLR.G	63	144	160
					K.ILELAGFLDSYIPEPER.A	85	69	85
					R.GIIKVGEEVEIVGIKETQK.S	145	115	133
					R.AIDKPFLLPIEDVFSISGR.G	187	86	104
					R.GQVLAKPGTIKPHTKFESEVYILSKDEGGR.H	74	170	199
1066	gi|238912675	85	0.027	17	K.YAEGYPGKR.Y	51	50	58	44940	Salmonella enterica subsp. enterica serovar Tennessee str. CDC07-0191	serine hydroxymethyltransferase	STM2555
					K.VRQEEHIELIASENYTSPR.V	27	19	37
	gi|213645864	80	0.087	11	K.LLLDPGFGFGK.N	39	114	124	23651	Salmonella enterica subsp. enterica serovar Typhi str. J185	dihydropteroate synthase	STM3295
					K.NLSHNYTLLAR.L	51	125	135
1074	gi|4102206	274	3.5e-21	25	K.YRGEFEER.L	28	32	39	38439	Salmonella enterica subsp. enterica serovar Typhimurium	ATP dependent protease binding subunit	STM2660
					R.RVLALDMGALVAGAK.Y + Oxidation (M)	19	17	31
					K.VFVAEPSVEDTIAILR.G	86	117	132
					R.QLPDKAIDLIDEAASSIR.M	18	166	183
					R.FQKVFVAEPSVEDTIAILR.G	40	114	132
					R.YELHHHVQITDPAIVAAATLSHR.Y	11	138	160
1076	gi|213852796	638	1.4e-57	26	R.QTGKTALAIDAIINQR.D	11	172	187	43832	Salmonella enterica subsp. enterica serovar Typhi str. M223	F0F1 ATP synthase subunit alpha	STM3867
					R.DRGEDALIIYDDLSK.Q	104	251	265
					-.MQLNSTEISELIKQR.I + Oxidation (M)	110	1	15
					K.GPVDNDGFSAVEAIAPGVIDR.Q	62	119	139
					R.DRGEDALIIYDDLSKQAVAYR.Q	66	251	271
					R.IAQFNVVSEAHNEGTIVSVSDGVIR.I	166	16	40
					R.VVNTLGAPIDGKGPVDNDGFSAVEAIAPGVIDR.Q	68	107	139
1082	gi|56127134	133	4.4e-07	10	R.FKGDDIVDTVTLSR.R	17	133	146	30161	Salmonella enterica subsp. enterica serovar Paratyphi A str. ATCC 9150	putative elongation factor	STM2211.S
					K.LLIVKDIDIQSPTAR.G	42	96	110
					R.NKPATLSTGLVIQVPEYLSAGEKIR.I	53	230	254
					R.FKGDDIVDTVTLSRR.G	19	133	147
1089	gi|320089000	788	1.4e-72	30	K.TPVGNTAAICIYPR.F	65	38	51	27924	Salmonella enterica subsp. enterica serovar Weltevreden str. 2007-60-3289-1	2-deoxyribose-5-phosphate aldolase	STM4567
					R.ALIAGNEQVGFDLVK.A	58	109	123
					K.VIIETGELKEEALIR.K	102	138	152
					K.VIIETGELKEEALIRK.A	44	138	153
					R.AAIAYGADEVDVVFPYR.A	133	92	108
					K.AGADFIKTSTGKVPVNATPESAR.I	79	161	183
					R.IATVTNFPHGNDDIDIALAETR.A	185	70	91
1090	gi|15803909	393	0.0044	34	R.GREYSAMER.S + Oxidation (M)	3	191	199	27393	Escherichia coli O157:H7 str. EDL933	osmolarity response regulator	STM3502
					R.YLTEQGFQVR.S	82	23	32
					K.ALVSHPREPLSR.D	23	171	182
					R.ALLERYLTEQGFQVR.S	43	18	32
					R.QANELPGAPSQEEAVIAFGK.F	38	123	142
					R.YIQTVWGLGYVFVPDGSKA.- + Dioxidation (W)	29	221	239
1091	gi|16759467	377	1.8e-31	26	R.NGFLLDGFPR.T	93	79	88	23530	Salmonella enterica subsp. enterica serovar Typhi str. CT18	adenylate kinase	STM0488
					K.YGIPQISTGDMLR.A + Oxidation (M)	41	24	36
					R.IAQEDCRNGFLLDGFPR.T	30	72	88
					R.LVEYHQMTAPLIGYYQK.E + Oxidation (M)	94	168	184
					K.FNPPKVEGKDDVTGEDLTTRKDDQEETVR.K	27	137	165
	gi|205354360	70	0.83	1	R.FPEFRDENIR.A	55	74	83	35217	Salmonella enterica subsp. enterica serovar Gallinarum str. 287/91	6-phosphofructokinase	STM4062
					R.GGSPVPYDR.I	38	254	262
					R.AALTEGLEVMGIYDGYLGLYEDR.M + Oxidation (M)	56	27	49
1105	gi|339998667	520	8.9e-46	39	R.HGESQWNKENR.F + Dioxidation (W)	2	11	21	28468	Salmonella bongori NCTC 12419	phosphoglycerate mutase 1	STM0772
					R.VIPYWNDTILPR.M	56	161	172
					K.LSEKELPLTESLALTIDR.V	94	143	160
					R.FTGWYDVDLSEKGVSEAK.A + Dioxidation (W)	53	22	39
					K.LLKEEGFSFDFAYTSVLKR.A	158	44	62
					R.GFAVTPPELTKDDERYPGHDPR.Y	75	118	139
	gi|197364115	105	0.00029	1	R.YLEWGATFVAVGSDLGAFR.A + Dioxidation (W)	110	208	226	25478	Salmonella enterica subsp. enterica serovar Paratyphi A str. AKU_12601	alpha-dehydro-beta-deoxy-D-glucarate aldolase	STM3249
					R.YLEWGATFVAVGSDLGAFR.A + Trp->Kynurenin (W)	56	208	226
					R.VPTNEPVIIKR.M	82	58	68
1111	gi|158428692	531	7e-47	33	R.AGMVAGVIVNR.T + Oxidation (M)	32	212	222	27162	Salmonella enterica subsp. enterica serovar Typhimurium str. LT2	uridine phosphorylase	STM3968
					K.NDLQGAQLAIVPGDPERVEK.I	109	13	32
					K.SIGATTHVGVTASSDTFYPGQER.Y	173	145	167
					R.IGTTGAIQPHINVGDVLVTTASVR.L	122	91	114
					R.TQQEIPNAETMKQTESHAVKIVVEAAR.R + Oxidation (M)	5	223	249
					K.SIGATTHVGVTASSDTFYPGQERYDTYSGR.V	9	145	174
1115	gi|16764586	707	1.8e-64	33	R.SSDVSLPVLVLTAR.E	109	69	82	25617	Salmonella enterica subsp. enterica serovar Typhimurium str. LT2	DNA-binding transcriptional regulator PhoP	STM1231
					K.IQAQYPHDVITTVR.G	118	202	215
					K.KIQAQYPHDVITTVR.G	70	201	215
					K.VQLQDSGHQVDAAEDAR.E	95	19	35
					R.NSGLASQVINIPPFQVDLSR.R	136	120	139
					R.NSGLASQVINIPPFQVDLSRR.E	50	120	140
					R.GQGYLFELR.-	72	216	224
1119	gi|167553587	216	2.2e-15	25	K.LIDAINQLREGFER.K	23	163	176	37371	Salmonella enterica subsp. enterica serovar Saintpaul str. SARA29	aspartate ammonia-lyase	STM4326
					K.GEYQYLNPNDHVNK.C	29	127	140
					R.AFSILLKEEVKSIER.T	61	206	220
					R.TQLQDAVPMTLGQEFR.A + Oxidation (M)	38	190	205
1121	gi|16763698	82	0.059	16	R.LIDFNGGTLR.N	10	246	255	52689	Salmonella enterica subsp. enterica serovar Typhimurium str. LT2	aminoacyl-histidine dipeptidase	STM0316
					R.FLAGHAEELDLR.L	70	234	245
					R.FLAGHAEELDLRLIDFNGGTLR.N	9	234	255
					R.LLNATPNGVIR.N	45	323	333
1125	gi|213029388	461	7e-40	22	R.ASYALEKAFGAPIGR.A	81	92	106	19505	Salmonella enterica subsp. enterica serovar Typhi str. 404ty	propanediol utilization protein PduB	STM2039
					K.TVLATLGSEPKNDRPSYI.-	63	174	191
					K.GGAGHGSLIILGGNDVSDVKR.G	119	40	60
					R.EIGKTVLATLGSEPKNDRPSYI.-	121	170	191
					K.SANVEVVAYSSPAHGTSFSNEAILVISGDSGAVR.Q	8	129	162
	gi|289804426	114	3.6e-05	1	K.AINEDAAGNYIHYGVR.E	101	395	410	49992	Salmonella enterica subsp. enterica serovar Typhi str. AG3	transketolase	STM3076
					R.QNLAQQERTEEQLANIAR.G	11	47	64
	gi|213419789	73	0.47	1	K.AGFTITDVNPDFVIVGETR.S	57	102	120	24326	Salmonella enterica subsp. enterica serovar Typhi str. E01-6750	UMP phosphatase	STM0681
					K.AAFFVANGAR.F	48	130	139
1127	gi|340000338	605	2.8e-54	23	R.IKAEMENLR.R + Oxidation (M)	36	65	73	21854	Salmonella bongori NCTC 12419	heat shock protein GrpE	STM2681
					R.IKAEMENLRR.R + Oxidation (M)	34	65	74
					K.IANLEVQLAEAQTR.E	135	44	57
					K.FVNELLPVIDSLDR.A	126	91	104
					R.DEKIANLEVQLAEAQTR.E	158	41	57
					R.ALEVADKANPDMAAMVEGIELTLK.S + 2 Oxidation (M)	10	105	128
1135	gi|213053163	165	2.8e-10	15	R.ALEGLNFR.I	34	25	32	20739	Salmonella enterica subsp. enterica serovar Typhi str. E00-7866	lysine decarboxylase 1	STM2559
					R.IVYPNDREDLLK.L	11	33	44
					R.FFEYALGAAADIAAK.I	51	102	116
					K.IRQNTDEYIDNILPPLTK.A	18	117	134
					R.IVYPNDREDLLKLIENNSR.L	6	33	51
	gi|289811340	76	0.24	1	R.GLLAEPVQIHSHGGR.V	62	105	119	41070	Salmonella enterica subsp. enterica serovar Typhi str. AG3	citrate lyase alpha chain	STM0061
					R.IYTSGLRGPLAEEISR.G	41	89	104
1145	gi|16760605	343	4.4e-28	32	R.VPTPNVSVVDLTVRLEK.A	105	233	249	35735	Salmonella enterica subsp. enterica serovar Typhi str. CT18	glyceraldehyde-3-phosphate dehydrogenase	STM1290
					K.VINDNFGIIEGLMTTVHATTATQK.T + Oxidation (M)	111	161	184
					R.VPTPNVSVVDLTVRLEKAATYEQIK.A	8	233	257
					K.GANFDKYEGQDIVSNASCTTNCLAPLAK.V	48	133	160
	gi|161505154	120	9.2e-06	1	K.VESSKDFLIATLKPR.-	105	230	244	27740	Salmonella enterica subsp. arizonae serovar 62:z4,z23:-- str. RSK2980	fumarate reductase iron-sulfur subunit	STM4342
	gi|223365801	66	2.3	1	K.SIGATTHVGVTASSDTFYPGQER.Y	51	146	168	27290	Salmonella enterica subsp. enterica serovar Typhimurium	Uridine Phosphorylase	STM3968
					K.NDLQGAQLAIVPGDPERVEK.I	68	14	33
					R.IGTTGAIQPHINVGDVLVTTASVR.L	99	92	115
1146	gi|289812230	234	3.5e-17	10	R.NVVLDKSFGAPTITK.D	75	37	51	11485	Salmonella enterica subsp. enterica serovar Typhi str. AG3	chaperonin GroEL	STM4330
					K.SFGAPTITKDGVSVAR.E	122	43	58
					K.ISNIREMLPVLEAVAK.A + Oxidation (M)	43	59	74
	gi|213161411	71	0.78	1	R.DLTEHQRGEHSYY.-	52	119	131	14629	Salmonella enterica subsp. enterica serovar Typhi str. E00-7866	putative DNA uptake protein	STM3511
					R.VEYALQSQINPQLAGHGGR.V	45	51	69
					K.LLANQEEGTQIR.V	83	15	26
1149	gi|213028021	730	8.9e-67	22	R.VASLEGDVLGSYQHGAR.I	158	95	111	26093	Salmonella enterica subsp. enterica serovar Typhi str. 404ty	elongation factor Ts	STM0217
					K.ITDVEVLKAQFEEER.V	88	65	79
					K.DAGFQAFADKVLDAAVAGK.I	93	46	64
					R.RVASLEGDVLGSYQHGAR.I	170	94	111
					K.FTGEVSLTGQPFVMEPSK.S + Oxidation (M)	78	183	200
					K.ITDVEVLKAQFEEERVALVAK.I	86	65	85
					K.AQFEEERVALVAK.I	71	73	85
1151	gi|238911529	580	8.9e-52	43	R.FFADMHR.V + Oxidation (M)	36	123	129	23983	Salmonella enterica subsp. enterica serovar Tennessee str. CDC07-0191	dihydropteridine reductase	STM0578
					R.RFFADMHR.V + Oxidation (M)	36	122	129
					-.MDIVSVALQR.Y + Oxidation (M)	84	1	10
					K.SAAGNYTFNER.K	72	63	73
					K.SRLPLETTLTEV.-	15	206	217
					R.KMLDASHVVVFCAK.T + Oxidation (M)	31	74	87
					R.VVDQEDADGRFATPEAK.A	55	98	114
					K.GYTSLVVVPVGHHSVEDFNAGLPK.S	121	182	205
1152	gi|289812351	74	0.34	1	K.LLAEYVGQPQVR.S	57	5	16	22018	Salmonella enterica subsp. enterica serovar Typhi str. AG3	holliday junction DNA helicase RuvB	STM1894
					R.SIKIDLPPFTLIGATTR.A	42	125	141
	gi|340000222	88	0.00029	1	R.AGLGMMEGVLENVPSAR.I + 2 Oxidation (M)	71	79	95	22576	Salmonella bongori NCTC 12419	uracil phosphoribosyltransferase	STM2498
					R.ISVVGMYRNEETLEPVPYFQK.L + Oxidation (M)	10	96	116
1159	gi|224584862	721	7e-66	28	K.VLPAVAMLEER.A + Oxidation (M)	51	369	379	40719	Salmonella enterica subsp. enterica serovar Paratyphi C strain RKS4594	phosphoglycerate kinase	STM3069
					K.SLYEADLVDEAKR.L	91	227	239
					R.LLTTCDIPVPTDVR.V	85	240	253
					K.TILWNGPVGVFEFPNFR.K + Oxidation (HW)	102	298	314
					K.TILWNGPVGVFEFPNFR.K + Dioxidation (W)	(99)	298	314
					K.IADQLIVGGGIANTFVAAQGHSVGK.S	176	202	226
					K.SVNDVKEDEQILDIGDASAQQLAEILK.N	169	268	294
1163	gi|315253052	565	2.8e-50	27	K.GYRPQFYFR.T	36	206	214	30493	Escherichia coli MS 85-1	putative translation elongation factor Tu	STM3445
					K.LLDEGRAGENVGVLLR.G	49	145	160
					K.FESEVYILSKDEGGR.H	96	185	199
					R.ELLSQYDFPGDDTPIVR.G	84	36	52
					R.AIDKPFLLPIEDVFSISGR.G	180	86	104
	gi|16767347	131	7.3e-07	1	K.DIGAQYIIIGHSER.R	115	85	98	27071	Salmonella enterica subsp. enterica serovar Typhimurium str. LT2	triosephosphate isomerase	STM4081
					K.EQGLTPVLCIGETEAENEAGKTEEVCAR.Q	122	118	145
					K.ELTGVAGCDVAIAPPEMYIDLAKR.A + Oxidation (M)	32	29	52
1166	gi|213021855	692	5.6e-63	42	K.GGFTVELNGIR.A	69	118	128	21103	Salmonella enterica subsp. enterica serovar Typhi str. 404ty	30S ribosomal protein S1	STM0981
					K.VKGGFTVELNGIR.A	111	116	128
					R.AFLPGSLVDVRPVR.D	61	129	142
					R.AFLPGSLVDVRPVRDTLHLEGK.E	36	129	150
					M.TESFAQLFEESLKEIETRPGSIVR.G	76	2	25
					-.MTESFAQLFEESLKEIETRPGSIVR.G + Oxidation (M)	61	1	25
					R.GVVVAIDKDVVLVDAGLKSESAIPAEQFK.N	174	26	54
					R.AFLPGSLVDVRPVRDTLHLEGKELEFK.V	6	129	155
1167	gi|213021855	318	1.4e-25	28	K.GGFTVELNGIR.A	61	118	128	21103	Salmonella enterica subsp. enterica serovar Typhi str. 404ty	30S ribosomal protein S1	STM0981
					K.VKGGFTVELNGIR.A	65	116	128
					R.AFLPGSLVDVRPVR.D	25	129	142
					R.AFLPGSLVDVRPVRDTLHLEGK.E	5	129	150
					R.GVVVAIDKDVVLVDAGLKSESAIPAEQFK.N	95	26	54
					R.DTLHLEGKELEFKVIKLDQKR.N	92	143	163
	gi|353668312	129	1.2e-06	1	R.EPGSTGLLAAVESPLGITR.A	114	82	100	28110	Salmonella enterica subsp. enterica serovar Wandsworth str. A4-580	citrate lyase beta chain, partial	STM0060
					R.NLRTERSPEGTELLFAR.C	19	124	140
					R.SPEGTELLFAR.C	69	130	140
1180	gi|16767440	130	8.9e-07	20	K.AGEEAVALEAGHRF.-	91	216	229	24811	Salmonella enterica subsp. enterica serovar Typhimurium str. LT2	peptidase E
					R.GALYIGWSAGANLACPTIR.T + Dioxidation (W)	40	113	131
	gi|213417321	126	2.2e-06	19	R.GAIPTQSVLTITSNVVYGK.K	45	289	307	50663	Salmonella enterica subsp. enterica serovar Typhi str. E01-6750	formate acetyltransferase 1	STM0973
					K.SEPIKGDVLNFDEVMDR.M + Oxidation (M)	13	155	171
					R.GAIPTQSVLTITSNVVYGKK.T	76	289	308
1191	gi|213419931	92	0.0053	10	K.ITVVPILR.A	15	11	18	15820	Salmonella enterica subsp. enterica serovar Typhi str. E01-6750	uracil phosphoribosyltransferase	STM2498
					R.AGLGMMEGVLENVPSAR.I + 2 Oxidation (M)	65	19	35
					R.ISVVGMYRNEETLEPVPYFQK.L + Oxidation (M)	18	36	56
1208	gi|289809746	253	4.4e-19	19	K.FIRDHIAK.A	43	126	133	20269	Salmonella enterica subsp. enterica serovar Typhi str. AG3	triosephosphate isomerase	STM4081
					K.DIGAQYIIIGHSER.R	120	22	35
					K.DIGAQYIIIGHSERR.T	20	22	36
					K.FAVLKEQGLTPVLCIGETEAENEAGKTEEVCAR.Q	7	50	82
	gi|289803489	68	1.5	1	R.FTIAASFGNVHGVYKPGNVVLTPTILR.D	70	217	243	38074	Salmonella enterica subsp. enterica serovar Typhi str. AG3	fructose-bisphosphate aldolase	STM3068
					K.HNLPHNSLNFVFHGGSGSTAQEIK.D	66	253	276
	gi|289804801	46	260	1	K.IRQNTDEYIDNILPPLTK.A	32	117	134	39702	Salmonella enterica subsp. enterica serovar Typhi str. AG3	lysine decarboxylase 1	STM2559
					R.FFEYALGAAADIAAK.I	59	102	116
					R.IVYPNDREDLLKLIENNSR.L	40	33	51
1225	gi|16763234	868	2.2e-62	31	K.AQITHFFEHYKDLEK.G	131	133	147	19778	Salmonella enterica subsp. enterica serovar Typhi str. CT18	inorganic pyrophosphatase	STM4414
					K.AQITHFFEHYKDLEKGK.W	135	133	149
					K.VDGWDNAEAAKAEIVASFER.A	180	153	172
					K.VDGWDNAEAAKAEIVASFER.A + Oxidation (HW)	(161)	153	172
					K.VDGWDNAEAAKAEIVASFER.A + Dioxidation (W)	(168)	153	172
					K.LSKEYDHIKDVNDLPELLK.A	123	114	132
					K.ELPEDIYVVIEIPANADPIKYEVDKESGALFVDR.F	10	11	44
1235	gi|16763234	83	0.049	11	K.AQITHFFEHYKDLEK.G	47	133	147	19778	Salmonella enterica subsp. enterica serovar Typhi str. CT18	inorganic pyrophosphatase	STM4414
1247	gi|213586857	359	1.1e-29	26	R.IMFPMIISVEEVR.A + 2 Oxidation (M)	60	59	71	27846	Salmonella enterica subsp. enterica serovar Typhi str. E98-0664	phosphoenolpyruvate-protein phosphotransferase	STM2432
					K.EIEIYKQELRDEGK.A	70	76	89
					K.AFDESIEIGVMVETPAAATIAR.H + Oxidation (M)	2	90	111
					R.GNDMISHLYQPMSPSVLNLIK.Q + 2 Oxidation (M)	32	137	157
					K.EVDFFSIGTNDLTQYTLAVDR.G	123	116	136
1262	gi|16765044	414	0.0035	27	K.LSIAYGIAQAMHR.E + Oxidation (M)	23	18	30	27971	Salmonella enterica subsp. enterica serovar Typhimurium str. LT2	enoyl-(acyl carrier protein) reductase	STM1700
					K.VAHDISSYSFVAMAK.A + Oxidation (M)	52	115	129
					R.EGAELAFTYQNDKLK.G	77	31	45
					R.EGAELAFTYQNDKLKGR.V	16	31	47
					R.TMLNPGSALLTLSYLGAER.A + Oxidation (M)	104	133	151
					R.EGFKVAHDISSYSFVAMAK.A + Oxidation (M)	46	111	129
					K.FDGFVHSIGFAPGDQLDGDYVNAVTR.E	53	85	110
1263	gi|213421695	164	3.5e-10	20	K.NDLQGAQLAIVPGDPERVEK.I	4	14	33	22584	Salmonella enterica subsp. enterica serovar Typhi str. E01-6750	uridine phosphorylase	STM3968
					K.SIGATTHVGVTASSDTFYPGQER.Y	48	146	168
					R.IGTTGAIQPHINVGDVLVTTASVR.L	72	92	115
					M.SKSDVFHLGLTKNDLQGAQLAIVPGDPER.V	3	2	30
					M.SKSDVFHLGLTKNDLQGAQLAIVPGDPERVEK.I	24	2	33
1265	gi|213581081	78	0.16	1	K.YTSSVVIDESVIQGIK.D	63	99	114	29667	Salmonella enterica subsp. enterica serovar Typhi str. E98-0664	acetate kinase	STM2337
					K.DSASFAPLHNPAHLIGIAEALK.S	52	115	136
1285	gi|56415734	92	9.7e-05	1	R.YVESQVYQGVVENLASEQAAR.M	78	223	243	31622	Salmonella enterica subsp. enterica serovar Paratyphi A str. ATCC 9150	F0F1 ATP synthase subunit gamma	STM3866
1321	gi|16759206	274	3.5e-21	22	R.AVSLYLGAVAATVR.E	127	209	222	26799	Salmonella enterica subsp. enterica serovar Typhi str. CT18	30S ribosomal protein S2	STM0216
					R.LKDLETQSQDGTFEK.L	37	114	128
					R.EGRSQDLASQAEESFVEAE.-	55	223	241
					R.AASEAVKEAANSCDQFFVNHR.W	17	75	95
					R.AASEAVKEAANSCDQFFVNHR.W + Cys->Dha (C)	91	75	95
1323	gi|16763234	77	0.19	1	K.AQITHFFEHYKDLEK.G	60	133	147	19778	Salmonella enterica subsp. enterica serovar Typhi str. CT18	inorganic pyrophosphatase	STM4414
					K.AQITHFFEHYKDLEKGK.W	32	133	149
1336	gi|213618628	631	7e-57	21	R.VASLEGDVLGSYQHGAR.I	79	6	22	16708	Salmonella enterica subsp. enterica serovar Typhi str. E98-2068	elongation factor Ts	STM0217
					R.RVASLEGDVLGSYQHGAR.I	174	5	22
					K.FTGEVSLTGQPFVMEPSK.S + Oxidation (M)	122	94	111
					K.SVGQLLKEHNADVTGFIR.F	79	112	129
					R.MKKFTGEVSLTGQPFVMEPSK.S + 2 Oxidation (M)	10	91	111
					R.FEVGEGIEKVETDFAAEVAAMSK.Q + Oxidation (M)	90	130	152
Non-Differentially expressed protein spots
#	Accession number	Score	Expected	No of query matches	Peptides	Ions	start	End position	Mass	Species	Protein	Gene serovar Typhimurium
419	gi|213416464	449	1.1e-38	33	K.IATDPFVGNLTFFR.V	90	90	103	51597	[Salmonella enterica subsp. enterica serovar Typhi str. E01-6750]	elongation factor G	STM3446
					R.EFNVEANVGKPQVAYR.E	95	242	257
					K.YLGGEELTEEEIKQALR.Q	127	3	19
					K.IHAEVPLSEMFGYATQLR.S + Oxidation (M)	25	420	437
					R.ASYTMEFLKYDDAPNNVAQAVIEAR.G + Oxidation (M)	15	444	468
	gi|16763833	84	0.034	1	K.QQVTDQEVSSYYDQNKVR.F	73	207	224	68087	Salmonella enterica subsp. enterica serovar Typhimurium str. LT2	peptidyl-prolyl cis-trans isomerase (rotamase D)	STM0452
					R.AQFENAFNNER.N	58	53	63
					R.FMTPEQFR.V + Oxidation (M)	37	225	232
481	gi|289830007	766	2.2e-70	37	R.AAVEEGVVAGGGVALIR.V	119	405	421	59429	Salmonella enterica subsp. enterica serovar Typhi str. E98-3139	chaperonin GroEL	STM4330
					K.DTTTIIDGVGEEAAIQGR.V	58	328	345
					R.QIVLNCGEEPSVVANTVK.G	61	453	470
					R.VVINKDTTTIIDGVGEEAAIQGR.V	201	323	345
					K.ANDAAGDGTTTATVLAQSIITEGLK.A	133	81	105
					K.EGVITVEDGTGLQDELDVVEGMQFDR.G + Oxidation (M)	76	172	197
					R.GYLSPYFINKPETGAVELESPFILLADKK.I	32	198	226
501	gi|289830007	622	5.6e-56	38	R.AAVEEGVVAGGGVALIR.V	133	405	421	59429	Salmonella enterica subsp. enterica serovar Typhi str. E98-3139	chaperonin GroEL	STM4330
					R.QIVLNCGEEPSVVANTVK.G	57	453	470
					R.VVINKDTTTIIDGVGEEAAIQGR.V	181	323	345
					K.ANDAAGDGTTTATVLAQSIITEGLK.A	78	81	105
					K.AGKPLLIIAEDVEGEALATLVVNTMR.G + Oxidation (M)	5	243	268
					K.EGVITVEDGTGLQDELDVVEGMQFDR.G + Oxidation (M)	90	172	197
571	gi|16759427	758	1.4e-69	48	R.ELPELTEEFIKR.F	105	244	255	48037	Salmonella enterica subsp. enterica serovar Typhi str. CT18	trigger factor	STM0447
					R.FGVEDGSVAGLRAEVR.K	90	256	271
					K.QALELPRELFEEQAK.R	88	328	342
					K.ANDIDVPSALIDSEIDVLR.R	91	297	315
					K.AGEEFTIDVTFPEEYHAENLKGK.A	118	207	229
					K.EKDGAADAEDRVTIDFTGSVDGEEFEGGK.A	13	153	181
					R.VVVGLLLGEVIR.T	96	345	356
					K.KVEERELPELTEEFIKR.F	65	239	255
660	gi|61679903	185	2.8e-12	18	R.AAVEEGVVAGGGVALIR.V	50	404	420	55224	Escherichia coli 10.0562	GroEL, Chain A	STM4330
					R.QQIEEATSDYDREKLQER.V	2	350	367
					R.VVINKDTTTIIDGVGEEAAIQGR.V	114	322	344
	gi|16763147	56	25	1	R.TQLQDAVPMTLGQEFR.A + Oxidation (M)	43	190	205	52880	Salmonella enterica subsp. enterica serovar Typhi str. CT18	aspartate ammonia-lyase	STM4326
					K.LIDAINQLREGFER.K	38	163	176
					K.CQSTNDAYPTGFR.V	52	141	153
695	gi|16761724	659	1.1e-59	39	K.AVGAVNGPIAQAILGK.D	102	67	82	45627	Salmonella enterica subsp. enterica serovar Typhi str. CT18	phosphopyruvate hydratase	STM2952
					K.FNQIGSLTETLAAIK.M	107	343	357
					R.IEEALGEKAPYNGRK.E	58	412	426
					K.AFTSEEFTHFLEELTK.Q	117	267	282
					K.VLGDKIQLVGDDLFVTNTK.I	143	307	325
					K.QYPIVSIEDGLDESDWDGFAYQTK.V	23	283	306
					R.GNPTVEAEVHLEGGFVGMAAAPSGASTGSR.E	0	17	46
766	gi|224584862	1020	8.9e-96	41	R.LLTTCDIPVPTDVR.V	112	240	253	40719	Salmonella enterica subsp. enterica serovar Paratyphi C strain RKS4594	phosphoglycerate kinase	STM3069
					K.TILWNGPVGVFEFPNFR.K	(90)	298	314
					K.TILWNGPVGVFEFPNFR.K + Oxidation (HW)	96	298	314
					K.YAALCDVFVMDAFGTAHR.A + Oxidation (M)	67	124	141
					K.DYLDGVDVAEGELVVLENVR.F	132	89	108
					K.IADQLIVGGGIANTFVAAQGHSVGK.S	164	202	226
					R.LVKDYLDGVDVAEGELVVLENVR.F	241	86	108
					K.SVNDVKEDEQILDIGDASAQQLAEILK.N	103	268	294
					K.SLYEADLVDEAKR.L	79	227	239
					K.VLPAVAMLEER.A + Oxidation (M)	39	369	379
803	gi|289803489	822	5.6e-76	36	K.APVIVQFSNGGASFIAGK.G	122	55	72	38074	Salmonella enterica subsp. enterica serovar Typhi str. AG3	fructose-bisphosphate aldolase	STM3068
					K.IFDFVKPGVITGDDVQK.V	76	4	20
					K.VKAPVIVQFSNGGASFIAGK.G	114	53	72
					M.SKIFDFVKPGVITGDDVQK.V	137	2	20
					K.HNLPHNSLNFVFHGGSGSTAQEIK.D	25	253	276
					K.KHNLPHNSLNFVFHGGSGSTAQEIK.D	31	252	276
					R.FTIAASFGNVHGVYKPGNVVLTPTILR.D	216	217	243
					K.HNLPHNSLNFVFHGGSGSTAQEIKDSVSYGVVK.M	6	253	285
813	gi|16763523	668	1.4e-60	40	K.VIGVGGGGGNAVEHMVR.E + Oxidation (M)	13	15	31	40299	Salmonella enterica subsp. enterica serovar Typhimurium str. LT2	cell division protein FtsZ	STM0133
					R.IEGVEFFAVNTDAQALRK.T	92	34	51
					R.ERIEGVEFFAVNTDAQALR.K	65	32	50
					R.ERIEGVEFFAVNTDAQALRK.T	75	32	51
					K.VVNDNTPQAAKEPDYLDIPAFLR.K	135	357	379
					K.VVNDNTPQAAKEPDYLDIPAFLRK.Q	131	357	380
					K.QVQQPVLDRYQQHGMAPLTQEQK.T + Oxidation (M)	5	330	352
1006	gi|323938822	104	0.00035	19	K.GYRPQFYFR.T	34	187	195	27692	Escherichia coli E482	translation elongation protein Tu	STM3445
					K.LLDEGRAGENVGVLLR.G	18	126	141
					R.ELLSQYDFPGDDTPIVR.G	36	17	33
